# Supplementary material for: How exercise adherence affects emotion regulation in Chinese college students: The chain mediating effect of sleep quality and self-efficacy
Source: PLoS One. 2026 Jan 8;21(1):e0338572. doi: 10.1371/journal.pone.0338572 (PMC12782399; doi:10.1371/journal.pone.0338572)
Supplement: S1 Data — (XLSX) [file pone.0338572.s001.xlsx]

## Sheet: S1_Data
index	Q1	Q2	Q3	Q5_1	Q6	Q7	Q10_1	Q17_Row1	Q17_Row2	Q17_Row3	Q17_Row4	Q17_Row5	Q17_Row6	Q17_Row7	Q17_Row8	Q17_Row9	Q17_Row10	Q17_Row11	Q17_Row12_ Exercise Purpose 1_ Health	Q17_Row13_ Exercise Purpose 2_Politeness	Q17_Row14_ exercise purpose 3_Fun	Q17_Row15_ Exercise Purpose 4_Ability	Q17_Row16_ Exercise Purpose 5_ Socialization	Q17_Row17	Q17_Row18	Q17_Row19	Q17_Row20	Q17_Row21	Q17_Row22	Q17_Row23	Q17_ exercise persistence_exercise behavior	Q17_ exercise persistence_work hard and devote	Q17_ exercise persistence_emotional experience	Exercise persistence（X）	Q17_ perceive PL_ motivation	Q17_ perceive PL_ confidence and physical ability	Q17_ perceive PL_ interaction with the environment	Q17_ Perceived PL total score	Sleep quality（M1）	Q25_Row1	Q25_Row2	Q25_Row3	Q25_Row4	Q25_Row5	Q25_Row6	Q25_Row7	Q25_Row8	Q25_Row9	Q25_Row10
32953	Central Plains Institute of Technology	Henan-Zhengzhou	woman	20.84	Han Chinese	Sophomore (including: second year of higher vocational school)	40.12	Absolutely agree	Absolutely agree	Absolutely agree	Absolutely agree	Absolutely agree	Absolutely agree	Absolutely agree	Absolutely agree	Absolutely agree	Absolutely agree	Absolutely agree	Absolutely agree	Absolutely agree	Absolutely agree	Absolutely agree	Absolutely agree	Absolutely agree	Absolutely agree	Absolutely agree	Absolutely agree	Absolutely agree	Absolutely agree	Absolutely agree	20	25	25	70	12	15	10	37	Very good	Very well	Very well	Very well	Very well	Very well	Very well	Very well	Very well	Very well	Very well
32977	Zhengzhou Normal University	Henan-Zhengzhou	woman	20.23	Han Chinese	Sophomore (including: second year of higher vocational school)	18.37	Absolutely agree	Neither agree nor object	Agree	Neither agree nor object	Neither agree nor object	Agree	Neither agree nor object	Neither agree nor object	Agree	Agree	Agree	Neither agree nor object	Neither agree nor object	Agree	Agree	Neither agree nor object	Absolutely agree	Neither agree nor object	Absolutely agree	Neither agree nor object	Neither agree nor object	Absolutely agree	Agree	15	18	18	51	9	14	6	29	Very poor	accord with	accord with	A bit out of line	A bit out of line	accord with	accord with	accord with	accord with	accord with	accord with
25053	Zhengzhou Shengda School of Economics and Trade Management	Henan-Zhengzhou	woman	19.54	Han Chinese	Freshman year (including: first year of higher vocational school)	26.35	Neither agree nor object	Neither agree nor object	Agree	Agree	Agree	Agree	Agree	Agree	Neither agree nor object	Neither agree nor object	Agree	Neither agree nor object	Agree	Agree	Neither agree nor object	Neither agree nor object	Agree	Agree	Agree	Agree	Agree	Agree	Neither agree nor object	14	18	18	50	11	11	8	30	Not bad	accord with	accord with	accord with	accord with	accord with	accord with	accord with	accord with	accord with	accord with
27504	Zhengzhou Shengda School of Economics and Trade Management	Henan-Zhengzhou	woman	17.77	Han Chinese	Freshman year (including: first year of higher vocational school)	24.16	Absolutely agree	Absolutely agree	Agree	Agree	Agree	Agree	Agree	Agree	Agree	Agree	Agree	Agree	Agree	Agree	Agree	Agree	Agree	Agree	Agree	Agree	Agree	Agree	Agree	18	20	20	58	11	12	8	31	Not bad	accord with	accord with	A bit out of line	accord with	accord with	accord with	accord with	accord with	accord with	accord with
24806	Zhengzhou Shengda School of Economics and Trade Management	Henan-Zhengzhou	woman	19.8	Han Chinese	Freshman year (including: first year of higher vocational school)	41.93	Agree	Agree	Agree	Agree	Agree	Agree	Agree	Agree	Neither agree nor object	Agree	Agree	Agree	Agree	Agree	Agree	Agree	Agree	Agree	Agree	Agree	Neither agree nor object	Agree	Agree	16	19	20	55	10	12	7	29	Not bad	accord with	accord with	accord with	accord with	accord with	A bit out of line	A bit out of line	A bit out of line	accord with	accord with
26529	Zhengzhou Shengda School of Economics and Trade Management	Henan-Zhengzhou	man	19.78	Han Chinese	Freshman year (including: first year of higher vocational school)	19.05	Agree	Neither agree nor object	Neither agree nor object	Neither agree nor object	Agree	Neither agree nor object	Neither agree nor object	Neither agree nor object	Neither agree nor object	Agree	Agree	Agree	Agree	Agree	Agree	Agree	Neither agree nor object	Neither agree nor object	Neither agree nor object	Neither agree nor object	Neither agree nor object	Agree	Neither agree nor object	13	16	20	49	9	10	6	25	Not bad	accord with	accord with	A bit out of line	A bit out of line	A bit out of line	accord with	A bit out of line	A bit out of line	accord with	accord with
18776	Zhengzhou Shengda School of Economics and Trade Management	Henan-Zhengzhou	woman	17.45	Han Chinese	Freshman year (including: first year of higher vocational school)	20.76	Agree	disagree	Neither agree nor object	Neither agree nor object	Neither agree nor object	Neither agree nor object	Neither agree nor object	Neither agree nor object	Neither agree nor object	Agree	Agree	Agree	Neither agree nor object	Agree	Neither agree nor object	Neither agree nor object	Neither agree nor object	Neither agree nor object	Agree	Neither agree nor object	Neither agree nor object	Agree	Neither agree nor object	12	15	19	46	11	11	6	28	Very good	accord with	accord with	accord with	A bit out of line	A bit out of line	A bit out of line	accord with	accord with	accord with	accord with
24431	Zhengzhou Shengda School of Economics and Trade Management	Henan-Zhengzhou	woman	18.68	Han Chinese	Freshman year (including: first year of higher vocational school)	17.71	Neither agree nor object	Neither agree nor object	Agree	Agree	Absolutely agree	Absolutely agree	Absolutely agree	Absolutely agree	Absolutely agree	Absolutely agree	Absolutely agree	Absolutely agree	Absolutely agree	Absolutely agree	Absolutely agree	Absolutely agree	Absolutely agree	Absolutely agree	Absolutely agree	Neither agree nor object	Neither agree nor object	Absolutely agree	Absolutely agree	14	25	25	64	12	15	6	33	Not bad	accord with	accord with	A bit out of line	accord with	A bit out of line	A bit out of line	A bit out of line	accord with	accord with	A bit out of line
18785	Zhengzhou Shengda School of Economics and Trade Management	Henan-Zhengzhou	woman	19.56	Han Chinese	Freshman year (including: first year of higher vocational school)	19.72	Neither agree nor object	Neither agree nor object	Neither agree nor object	Neither agree nor object	Neither agree nor object	Neither agree nor object	Neither agree nor object	Neither agree nor object	Neither agree nor object	disagree	Agree	Agree	Agree	Agree	Neither agree nor object	Neither agree nor object	Neither agree nor object	Neither agree nor object	Neither agree nor object	Neither agree nor object	Neither agree nor object	Neither agree nor object	Neither agree nor object	12	15	18	45	8	9	6	23	Not bad	accord with	accord with	A bit out of line	does not conform	A bit out of line	accord with	A bit out of line	A bit out of line	A bit out of line	A bit out of line
25166	Zhengzhou Shengda School of Economics and Trade Management	Henan-Zhengzhou	woman	18.07	Han Chinese	Freshman year (including: first year of higher vocational school)	22.1	Absolutely agree	Absolutely agree	Agree	Agree	Agree	Agree	Agree	Agree	Agree	Agree	Agree	Agree	Agree	Agree	Agree	Agree	Agree	Agree	Agree	Agree	Agree	Agree	Agree	18	20	20	58	11	12	8	31	Very good	accord with	accord with	A bit out of line	accord with	A bit out of line	accord with	accord with	accord with	accord with	accord with
23382	Zhengzhou Shengda School of Economics and Trade Management	Henan-Zhengzhou	woman	20.41	Han Chinese	Freshman year (including: first year of higher vocational school)	22.06	Absolutely agree	Absolutely agree	Absolutely agree	Absolutely agree	Absolutely agree	Absolutely agree	Absolutely agree	Absolutely agree	Absolutely agree	Absolutely agree	Absolutely agree	Absolutely agree	Absolutely agree	Absolutely agree	Absolutely agree	Absolutely agree	Absolutely agree	Absolutely agree	Absolutely agree	Absolutely agree	Agree	Absolutely agree	Agree	20	25	25	70	15	14	9	38	Very good	Very well	Very well	Very well	Very well	Very well	Very well	Very well	Very well	Very well	Very well
9810	Zhengzhou Shengda School of Economics and Trade Management	Henan-Zhengzhou	man	19.64	Han Chinese	Freshman year (including: first year of higher vocational school)	25.06	Neither agree nor object	Neither agree nor object	Neither agree nor object	Neither agree nor object	Neither agree nor object	Neither agree nor object	Neither agree nor object	Neither agree nor object	Neither agree nor object	Neither agree nor object	Neither agree nor object	Neither agree nor object	Neither agree nor object	Neither agree nor object	Neither agree nor object	Neither agree nor object	Neither agree nor object	Neither agree nor object	Neither agree nor object	Neither agree nor object	Neither agree nor object	Neither agree nor object	Neither agree nor object	12	15	15	42	9	9	6	24	Not bad	A bit out of line	accord with	A bit out of line	accord with	A bit out of line	accord with	A bit out of line	accord with	A bit out of line	accord with
9817	Zhengzhou Shengda School of Economics and Trade Management	Henan-Zhengzhou	woman	18.64	Han Chinese	Freshman year (including: first year of higher vocational school)	20.2	Neither agree nor object	Neither agree nor object	Neither agree nor object	Neither agree nor object	Neither agree nor object	Neither agree nor object	Neither agree nor object	Neither agree nor object	Neither agree nor object	Neither agree nor object	Neither agree nor object	Neither agree nor object	Neither agree nor object	Neither agree nor object	Neither agree nor object	Neither agree nor object	Neither agree nor object	Neither agree nor object	Neither agree nor object	Neither agree nor object	Neither agree nor object	Neither agree nor object	Neither agree nor object	12	15	15	42	8	9	6	23	Not bad	A bit out of line	A bit out of line	A bit out of line	A bit out of line	A bit out of line	A bit out of line	A bit out of line	A bit out of line	A bit out of line	A bit out of line
9818	Zhengzhou Shengda School of Economics and Trade Management	Henan-Zhengzhou	woman	20.1	Han Chinese	Freshman year (including: first year of higher vocational school)	19.47	Neither agree nor object	Neither agree nor object	Neither agree nor object	Neither agree nor object	Neither agree nor object	Neither agree nor object	Neither agree nor object	Neither agree nor object	Neither agree nor object	Neither agree nor object	Neither agree nor object	Neither agree nor object	Neither agree nor object	Neither agree nor object	Neither agree nor object	Agree	Neither agree nor object	Neither agree nor object	Neither agree nor object	Neither agree nor object	Neither agree nor object	Neither agree nor object	Neither agree nor object	12	15	15	42	8	9	6	23	Not bad	accord with	accord with	accord with	accord with	accord with	accord with	accord with	accord with	accord with	accord with
9821	Zhengzhou Shengda School of Economics and Trade Management	Henan-Zhengzhou	woman	18.76	Han Chinese	Freshman year (including: first year of higher vocational school)	22.66	Neither agree nor object	Neither agree nor object	Neither agree nor object	Neither agree nor object	Neither agree nor object	Neither agree nor object	Neither agree nor object	Neither agree nor object	Neither agree nor object	Neither agree nor object	Neither agree nor object	Neither agree nor object	Neither agree nor object	Neither agree nor object	Neither agree nor object	Neither agree nor object	Neither agree nor object	Neither agree nor object	Neither agree nor object	Neither agree nor object	Neither agree nor object	Neither agree nor object	Neither agree nor object	12	15	15	42	8	9	6	23	Not bad	accord with	accord with	accord with	accord with	accord with	accord with	accord with	accord with	accord with	accord with
9822	Zhengzhou Shengda School of Economics and Trade Management	Henan-Zhengzhou	woman	18.53	Han Chinese	Freshman year (including: first year of higher vocational school)	20.45	Absolutely agree	Agree	Absolutely agree	Absolutely agree	Absolutely agree	Absolutely agree	Absolutely agree	Absolutely agree	Absolutely agree	Absolutely agree	Absolutely agree	Absolutely agree	Absolutely agree	Absolutely agree	Absolutely agree	Absolutely agree	Absolutely agree	Absolutely agree	Absolutely agree	Absolutely agree	Absolutely agree	Absolutely agree	Absolutely agree	19	25	25	69	14	15	10	39	Not bad	Very well	Very well	Very well	Very well	Very well	Very well	Very well	Very well	Very well	Very well
9826	Zhengzhou Shengda School of Economics and Trade Management	Henan-Zhengzhou	man	18.55	Han Chinese	Freshman year (including: first year of higher vocational school)	27.14	Agree	Neither agree nor object	Neither agree nor object	disagree	Neither agree nor object	Agree	disagree	disagree	Neither agree nor object	disagree	disagree	Neither agree nor object	disagree	Agree	disagree	Neither agree nor object	Agree	Neither agree nor object	Neither agree nor object	Neither agree nor object	Neither agree nor object	Agree	disagree	12	13	13	38	10	9	6	25	Not bad	accord with	accord with	accord with	accord with	A bit out of line	accord with	accord with	A bit out of line	accord with	A bit out of line
9832	Zhengzhou Shengda School of Economics and Trade Management	Henan-Zhengzhou	man	18.97	Han Chinese	Freshman year (including: first year of higher vocational school)	22.86	Neither agree nor object	Neither agree nor object	Neither agree nor object	Neither agree nor object	Neither agree nor object	Neither agree nor object	Neither agree nor object	Neither agree nor object	Neither agree nor object	Neither agree nor object	Neither agree nor object	Neither agree nor object	Neither agree nor object	Neither agree nor object	Neither agree nor object	Neither agree nor object	Neither agree nor object	Neither agree nor object	Neither agree nor object	Neither agree nor object	Neither agree nor object	Neither agree nor object	Neither agree nor object	12	15	15	42	9	9	6	24	General	A bit out of line	A bit out of line	A bit out of line	A bit out of line	A bit out of line	A bit out of line	A bit out of line	A bit out of line	A bit out of line	A bit out of line
9836	Zhengzhou Shengda School of Economics and Trade Management	Henan-Zhengzhou	woman	18.38	Han Chinese	Freshman year (including: first year of higher vocational school)	22.5	Agree	Neither agree nor object	Neither agree nor object	Neither agree nor object	Neither agree nor object	Neither agree nor object	Neither agree nor object	Neither agree nor object	Neither agree nor object	Neither agree nor object	Agree	Neither agree nor object	Neither agree nor object	Neither agree nor object	Neither agree nor object	Neither agree nor object	Neither agree nor object	Neither agree nor object	Neither agree nor object	Agree	Neither agree nor object	Agree	Neither agree nor object	13	15	16	44	8	10	7	25	Very good	accord with	accord with	accord with	accord with	accord with	accord with	accord with	accord with	accord with	accord with
9837	Zhengzhou Shengda School of Economics and Trade Management	Henan-Zhengzhou	woman	20.03	Han Chinese	Freshman year (including: first year of higher vocational school)	26.17	disagree	disagree	Neither agree nor object	disagree	Neither agree nor object	Agree	Neither agree nor object	Neither agree nor object	Neither agree nor object	Agree	Agree	Agree	Neither agree nor object	Agree	Neither agree nor object	Neither agree nor object	Agree	Agree	Agree	Agree	Neither agree nor object	Agree	Neither agree nor object	9	16	19	44	11	11	7	29	Very good	accord with	accord with	accord with	accord with	A bit out of line	accord with	accord with	accord with	accord with	accord with
9839	Zhengzhou Shengda School of Economics and Trade Management	Henan-Zhengzhou	woman	18.08	Han Chinese	Freshman year (including: first year of higher vocational school)	18.52	Agree	Neither agree nor object	Neither agree nor object	Neither agree nor object	Neither agree nor object	Neither agree nor object	Neither agree nor object	Neither agree nor object	Neither agree nor object	Neither agree nor object	Neither agree nor object	Neither agree nor object	Neither agree nor object	Neither agree nor object	Neither agree nor object	Neither agree nor object	Neither agree nor object	Neither agree nor object	Neither agree nor object	Neither agree nor object	Neither agree nor object	Neither agree nor object	Neither agree nor object	13	15	15	43	9	9	6	24	Very good	accord with	accord with	accord with	accord with	accord with	accord with	accord with	accord with	accord with	accord with
9840	Zhengzhou Shengda School of Economics and Trade Management	Henan-Zhengzhou	woman	19.01	Han Chinese	Freshman year (including: first year of higher vocational school)	27.18	Neither agree nor object	Neither agree nor object	Neither agree nor object	Neither agree nor object	Neither agree nor object	Neither agree nor object	Agree	Agree	Agree	Neither agree nor object	Agree	Agree	Agree	Neither agree nor object	Agree	disagree	Neither agree nor object	Agree	Agree	Agree	Agree	Agree	Agree	12	19	18	49	10	12	8	30	Not bad	accord with	accord with	accord with	accord with	accord with	accord with	accord with	accord with	accord with	accord with
9844	Zhengzhou Shengda School of Economics and Trade Management	Henan-Zhengzhou	woman	19.75	Han Chinese	Freshman year (including: first year of higher vocational school)	23.26	Agree	Neither agree nor object	Agree	Agree	Agree	Agree	Agree	Agree	Agree	Agree	Agree	Agree	Agree	Agree	Agree	Agree	Agree	Agree	Agree	Agree	Agree	Agree	Agree	15	20	20	55	13	12	8	33	Very good	accord with	accord with	accord with	accord with	accord with	accord with	accord with	accord with	accord with	accord with
9845	Zhengzhou Shengda School of Economics and Trade Management	Henan-Zhengzhou	man	18.72	Han Chinese	Freshman year (including: first year of higher vocational school)	20.98	Neither agree nor object	Neither agree nor object	Agree	Neither agree nor object	Neither agree nor object	Neither agree nor object	Neither agree nor object	Agree	Agree	Agree	Neither agree nor object	Neither agree nor object	Neither agree nor object	Neither agree nor object	Neither agree nor object	disagree	Agree	Agree	Neither agree nor object	disagree	disagree	Agree	Neither agree nor object	13	17	16	46	11	10	4	25	Very good	accord with	accord with	accord with	accord with	accord with	accord with	accord with	accord with	accord with	accord with
9846	Zhengzhou Shengda School of Economics and Trade Management	Henan-Zhengzhou	man	19.86	Han Chinese	Freshman year (including: first year of higher vocational school)	28.37	Neither agree nor object	Neither agree nor object	Neither agree nor object	Neither agree nor object	Neither agree nor object	Neither agree nor object	Neither agree nor object	Neither agree nor object	Neither agree nor object	Neither agree nor object	Neither agree nor object	Neither agree nor object	Neither agree nor object	Neither agree nor object	Neither agree nor object	Neither agree nor object	Neither agree nor object	Neither agree nor object	Neither agree nor object	disagree	disagree	Neither agree nor object	disagree	12	15	15	42	9	8	4	21	Not bad	accord with	accord with	A bit out of line	A bit out of line	A bit out of line	accord with	A bit out of line	accord with	accord with	A bit out of line
9847	Zhengzhou Shengda School of Economics and Trade Management	Henan-Zhengzhou	man	20.1	Han Chinese	Freshman year (including: first year of higher vocational school)	19.59	Agree	Agree	Agree	Agree	Agree	Agree	Agree	Agree	Agree	Agree	Agree	Agree	Agree	Agree	Agree	Agree	Agree	Agree	Agree	Agree	Agree	Agree	Agree	16	20	20	56	12	12	8	32	Very good	A bit out of line	accord with	A bit out of line	accord with	A bit out of line	accord with	A bit out of line	accord with	A bit out of line	accord with
9851	Zhengzhou Shengda School of Economics and Trade Management	Henan-Zhengzhou	woman	19.3	Han Chinese	Freshman year (including: first year of higher vocational school)	20.03	Absolutely agree	Neither agree nor object	Agree	Agree	Agree	Absolutely agree	Agree	Agree	Agree	Agree	Agree	Agree	Agree	Agree	Agree	Agree	Agree	Agree	Agree	Agree	Agree	Agree	Agree	16	21	20	57	10	12	8	30	Very good	Very well	A bit out of line	A bit out of line	accord with	A bit out of line	accord with	accord with	accord with	accord with	accord with
9853	Zhengzhou Shengda School of Economics and Trade Management	Henan-Zhengzhou	woman	17.99	Han Chinese	Freshman year (including: first year of higher vocational school)	26.35	Agree	Neither agree nor object	Neither agree nor object	Neither agree nor object	Agree	Neither agree nor object	Neither agree nor object	Neither agree nor object	Neither agree nor object	Neither agree nor object	Neither agree nor object	Neither agree nor object	Neither agree nor object	Neither agree nor object	Neither agree nor object	Neither agree nor object	Neither agree nor object	Neither agree nor object	Neither agree nor object	Agree	Neither agree nor object	Agree	Agree	13	15	15	43	9	11	7	27	Not bad	accord with	accord with	accord with	accord with	accord with	accord with	A bit out of line	A bit out of line	accord with	accord with
9856	Zhengzhou Shengda School of Economics and Trade Management	Henan-Zhengzhou	woman	17.94	Han Chinese	Freshman year (including: first year of higher vocational school)	24.46	Neither agree nor object	disagree	Agree	Neither agree nor object	Agree	Agree	Neither agree nor object	Agree	Agree	Neither agree nor object	Agree	Neither agree nor object	Neither agree nor object	Neither agree nor object	Neither agree nor object	Neither agree nor object	Agree	Agree	Agree	Agree	Agree	Agree	Neither agree nor object	12	18	16	46	12	11	8	31	Not bad	accord with	accord with	accord with	accord with	accord with	accord with	accord with	accord with	accord with	accord with
9859	Zhengzhou Shengda School of Economics and Trade Management	Henan-Zhengzhou	man	18.79	Han Chinese	Freshman year (including: first year of higher vocational school)	24.49	Absolutely agree	Agree	Absolutely agree	Absolutely agree	Absolutely agree	Absolutely agree	Agree	Agree	Agree	Agree	Agree	Agree	Absolutely agree	Absolutely agree	Absolutely agree	Absolutely agree	Absolutely agree	Agree	Absolutely agree	Neither agree nor object	Agree	Absolutely agree	Neither agree nor object	19	22	22	63	13	13	7	33	Not bad	accord with	accord with	A bit out of line	accord with	accord with	accord with	accord with	accord with	accord with	accord with
9860	Zhengzhou Shengda School of Economics and Trade Management	Henan-Zhengzhou	woman	18.37	Han Chinese	Freshman year (including: first year of higher vocational school)	20.7	Agree	Neither agree nor object	Neither agree nor object	Neither agree nor object	Neither agree nor object	Neither agree nor object	Neither agree nor object	Neither agree nor object	Agree	Agree	Agree	Agree	Agree	Agree	Agree	Agree	Agree	Agree	Agree	Agree	Agree	Agree	Agree	13	17	20	50	11	12	8	31	Very good	accord with	accord with	accord with	accord with	A bit out of line	accord with	A bit out of line	accord with	A bit out of line	A bit out of line
9861	Zhengzhou Shengda School of Economics and Trade Management	Henan-Zhengzhou	woman	18.36	Han Chinese	Freshman year (including: first year of higher vocational school)	20.7	Agree	Neither agree nor object	Neither agree nor object	Neither agree nor object	Agree	Agree	Agree	Agree	Neither agree nor object	Neither agree nor object	Agree	Agree	Agree	Neither agree nor object	Agree	Neither agree nor object	Agree	Agree	Agree	Agree	Agree	Agree	Neither agree nor object	13	19	18	50	10	11	8	29	Not bad	A bit out of line	A bit out of line	does not conform	does not conform	A bit out of line	accord with	A bit out of line	A bit out of line	A bit out of line	A bit out of line
9862	Zhengzhou Shengda School of Economics and Trade Management	Henan-Zhengzhou	woman	19.01	Han Chinese	Freshman year (including: first year of higher vocational school)	19.03	Agree	Neither agree nor object	disagree	Neither agree nor object	Neither agree nor object	Agree	Neither agree nor object	Neither agree nor object	Neither agree nor object	Neither agree nor object	Agree	Agree	Agree	Agree	Agree	Agree	Agree	Agree	Agree	Agree	Agree	Agree	Agree	12	17	19	48	12	12	8	32	Not bad	accord with	accord with	A bit out of line	A bit out of line	A bit out of line	accord with	A bit out of line	A bit out of line	accord with	A bit out of line
9863	Zhengzhou Shengda School of Economics and Trade Management	Henan-Zhengzhou	woman	19.16	Han Chinese	Freshman year (including: first year of higher vocational school)	33.25	Neither agree nor object	disagree	disagree	Absolutely disagree	disagree	Absolutely disagree	Absolutely disagree	Absolutely disagree	Absolutely disagree	Absolutely disagree	disagree	disagree	Absolutely disagree	Absolutely disagree	Absolutely disagree	Absolutely disagree	Agree	Absolutely disagree	Absolutely disagree	Neither agree nor object	Neither agree nor object	Neither agree nor object	Absolutely disagree	8	5	7	20	7	5	6	18	Not bad	does not conform	A bit out of line	does not conform	does not conform	does not conform	does not conform	does not conform	does not conform	A bit out of line	does not conform
9864	Zhengzhou Shengda School of Economics and Trade Management	Henan-Zhengzhou	woman	18.24	Han Chinese	Freshman year (including: first year of higher vocational school)	21.71	Agree	Neither agree nor object	Agree	Neither agree nor object	Agree	Agree	Agree	Agree	Agree	Agree	Agree	Agree	Agree	Agree	Agree	Neither agree nor object	Agree	Agree	Agree	Agree	Agree	Agree	Agree	14	20	20	54	11	12	8	31	Not bad	accord with	accord with	accord with	accord with	accord with	accord with	accord with	accord with	accord with	A bit out of line
9867	Zhengzhou Shengda School of Economics and Trade Management	Henan-Zhengzhou	woman	18.89	Han Chinese	Freshman year (including: first year of higher vocational school)	25.71	Agree	Neither agree nor object	Agree	Neither agree nor object	Agree	Agree	Agree	Agree	Agree	Agree	Agree	Agree	Agree	Agree	Neither agree nor object	Agree	Agree	Neither agree nor object	Agree	Agree	Neither agree nor object	Agree	Agree	14	19	20	53	11	12	7	30	Very good	accord with	accord with	accord with	accord with	accord with	accord with	accord with	accord with	accord with	accord with
9868	Zhengzhou Shengda School of Economics and Trade Management	Henan-Zhengzhou	woman	18.81	Han Chinese	Freshman year (including: first year of higher vocational school)	18.78	Neither agree nor object	disagree	disagree	disagree	Neither agree nor object	Absolutely agree	disagree	Neither agree nor object	Agree	Neither agree nor object	Agree	Neither agree nor object	Agree	Agree	Agree	Agree	Neither agree nor object	Agree	Agree	Agree	Neither agree nor object	Agree	Neither agree nor object	9	18	18	45	12	11	7	30	Very good	Very well	accord with	A bit out of line	A bit out of line	Very well	Very well	accord with	A bit out of line	accord with	accord with
9869	Zhengzhou Shengda School of Economics and Trade Management	Henan-Zhengzhou	man	18.32	Han Chinese	Freshman year (including: first year of higher vocational school)	28.34	Agree	disagree	Neither agree nor object	Agree	Agree	Absolutely agree	Agree	Agree	Neither agree nor object	Neither agree nor object	Agree	Absolutely agree	Absolutely agree	Absolutely agree	Neither agree nor object	Neither agree nor object	Neither agree nor object	disagree	Absolutely agree	Absolutely agree	Absolutely agree	Absolutely agree	Neither agree nor object	13	19	22	54	7	13	10	30	Not bad	accord with	A bit out of line	A bit out of line	A bit out of line	A bit out of line	accord with	Very well	accord with	Very well	A bit out of line
9871	Zhengzhou Shengda School of Economics and Trade Management	Henan-Zhengzhou	woman	18.42	Han Chinese	Freshman year (including: first year of higher vocational school)	21.76	Neither agree nor object	disagree	Neither agree nor object	Neither agree nor object	Neither agree nor object	Neither agree nor object	Neither agree nor object	Neither agree nor object	Neither agree nor object	Neither agree nor object	Neither agree nor object	Neither agree nor object	Neither agree nor object	Neither agree nor object	Neither agree nor object	Neither agree nor object	Neither agree nor object	Neither agree nor object	Neither agree nor object	Neither agree nor object	Neither agree nor object	Neither agree nor object	Neither agree nor object	11	15	15	41	9	9	6	24	General	A bit out of line	A bit out of line	A bit out of line	A bit out of line	A bit out of line	A bit out of line	A bit out of line	A bit out of line	A bit out of line	A bit out of line
9873	Zhengzhou Shengda School of Economics and Trade Management	Henan-Zhengzhou	woman	18.74	Han Chinese	Freshman year (including: first year of higher vocational school)	18.26	Neither agree nor object	Neither agree nor object	Neither agree nor object	Neither agree nor object	Neither agree nor object	Agree	Neither agree nor object	Agree	Neither agree nor object	Agree	Agree	Agree	Agree	Agree	Agree	Agree	Agree	Agree	Agree	Neither agree nor object	Neither agree nor object	Agree	Neither agree nor object	12	18	20	50	11	11	6	28	Not bad	accord with	accord with	A bit out of line	A bit out of line	A bit out of line	accord with	accord with	A bit out of line	accord with	A bit out of line
9875	Zhengzhou Shengda School of Economics and Trade Management	Henan-Zhengzhou	woman	18.71	Han Chinese	Freshman year (including: first year of higher vocational school)	19.83	Agree	Neither agree nor object	disagree	Agree	Neither agree nor object	Neither agree nor object	Agree	Agree	Agree	Neither agree nor object	Agree	Agree	Neither agree nor object	Agree	Neither agree nor object	Agree	Neither agree nor object	Neither agree nor object	Agree	Neither agree nor object	Neither agree nor object	Agree	Neither agree nor object	13	18	18	49	10	11	6	27	Not bad	accord with	accord with	does not conform	accord with	accord with	accord with	accord with	accord with	accord with	accord with
9882	Zhengzhou Shengda School of Economics and Trade Management	Henan-Zhengzhou	woman	18.76	Han Chinese	Freshman year (including: first year of higher vocational school)	25.56	Agree	Agree	Neither agree nor object	Agree	Agree	Agree	Neither agree nor object	Neither agree nor object	Neither agree nor object	Agree	Neither agree nor object	Agree	Agree	Agree	Neither agree nor object	Neither agree nor object	Agree	Neither agree nor object	Agree	Neither agree nor object	disagree	Agree	Neither agree nor object	15	16	19	50	9	11	5	25	General	accord with	accord with	A bit out of line	A bit out of line	accord with	accord with	accord with	A bit out of line	A bit out of line	A bit out of line
9884	Zhengzhou Shengda School of Economics and Trade Management	Henan-Zhengzhou	man	19.44	Han Chinese	Freshman year (including: first year of higher vocational school)	22.1	Agree	Agree	Agree	Agree	Agree	Agree	Agree	Agree	Agree	Agree	Agree	Agree	Agree	Agree	Agree	Agree	Agree	Agree	Agree	Agree	Agree	Agree	Agree	16	20	20	56	13	12	8	33	Not bad	Very well	Very well	Very well	Very well	Very well	Very well	Very well	Very well	Very well	Very well
9886	Zhengzhou Shengda School of Economics and Trade Management	Henan-Zhengzhou	woman	17.96	Han Chinese	Freshman year (including: first year of higher vocational school)	19.1	Neither agree nor object	Neither agree nor object	Neither agree nor object	Neither agree nor object	Agree	Agree	Neither agree nor object	Agree	Agree	Agree	Neither agree nor object	Agree	Agree	Agree	Neither agree nor object	Neither agree nor object	Neither agree nor object	Neither agree nor object	Agree	Neither agree nor object	Neither agree nor object	Agree	Neither agree nor object	12	18	19	49	8	11	6	25	Not bad	accord with	accord with	A bit out of line	A bit out of line	A bit out of line	A bit out of line	accord with	A bit out of line	accord with	A bit out of line
9889	Zhengzhou Shengda School of Economics and Trade Management	Henan-Zhengzhou	woman	19.07	Han Chinese	Freshman year (including: first year of higher vocational school)	25.71	Absolutely agree	Agree	Neither agree nor object	Neither agree nor object	Neither agree nor object	Agree	Neither agree nor object	Neither agree nor object	Neither agree nor object	Neither agree nor object	disagree	Neither agree nor object	Agree	Neither agree nor object	Agree	Neither agree nor object	Absolutely disagree	disagree	Absolutely disagree	Agree	Agree	Agree	Neither agree nor object	15	17	15	47	5	8	8	21	Very good	accord with	accord with	A bit out of line	A bit out of line	accord with	A bit out of line	accord with	accord with	accord with	accord with
9890	Zhengzhou Shengda School of Economics and Trade Management	Henan-Zhengzhou	woman	19.25	Han Chinese	Freshman year (including: first year of higher vocational school)	18.34	Agree	Agree	Agree	Agree	Agree	Agree	Agree	Agree	Agree	Agree	Agree	Agree	Agree	Agree	Agree	Agree	Agree	Agree	Agree	Agree	Agree	Agree	Agree	16	20	20	56	12	12	8	32	Very good	Very well	Very well	Very well	Very well	Very well	Very well	Very well	Very well	Very well	Very well
9894	Zhengzhou Shengda School of Economics and Trade Management	Henan-Zhengzhou	woman	18.24	Han Chinese	Freshman year (including: first year of higher vocational school)	23.74	Neither agree nor object	Neither agree nor object	Neither agree nor object	Neither agree nor object	Neither agree nor object	Neither agree nor object	Agree	Agree	Agree	Agree	Agree	Agree	Agree	Agree	Agree	Agree	Agree	Agree	Agree	Agree	Agree	Agree	Agree	12	19	20	51	10	12	8	30	Not bad	Very well	Very well	Very well	Very well	Very well	Very well	Very well	Very well	accord with	accord with
9895	Zhengzhou Shengda School of Economics and Trade Management	Henan-Zhengzhou	woman	19.06	Han Chinese	Freshman year (including: first year of higher vocational school)	20.72	Agree	Agree	Agree	Agree	Agree	Agree	Agree	Agree	Agree	Agree	Agree	Agree	Agree	Agree	Agree	Agree	Agree	Agree	Agree	Agree	Agree	Agree	Agree	16	20	20	56	13	12	8	33	Very good	Very well	Very well	Very well	Very well	Very well	Very well	Very well	Very well	Very well	Very well
9897	Zhengzhou Shengda School of Economics and Trade Management	Henan-Zhengzhou	man	18.21	Han Chinese	Freshman year (including: first year of higher vocational school)	24.54	Neither agree nor object	Neither agree nor object	Neither agree nor object	Neither agree nor object	Neither agree nor object	Neither agree nor object	Neither agree nor object	Neither agree nor object	Neither agree nor object	Neither agree nor object	Neither agree nor object	Neither agree nor object	Neither agree nor object	Neither agree nor object	Neither agree nor object	Neither agree nor object	Neither agree nor object	Neither agree nor object	Neither agree nor object	Neither agree nor object	Neither agree nor object	Absolutely agree	Neither agree nor object	12	15	15	42	8	11	6	25	Very good	accord with	A bit out of line	accord with	A bit out of line	A bit out of line	accord with	A bit out of line	A bit out of line	accord with	A bit out of line
9898	Zhengzhou Shengda School of Economics and Trade Management	Henan-Zhengzhou	woman	18.65	Han Chinese	Freshman year (including: first year of higher vocational school)	22.21	Agree	Neither agree nor object	Neither agree nor object	Agree	Neither agree nor object	Agree	Neither agree nor object	Agree	Neither agree nor object	Agree	Agree	Agree	Agree	Agree	Neither agree nor object	Neither agree nor object	Neither agree nor object	Neither agree nor object	Neither agree nor object	disagree	Neither agree nor object	Agree	Agree	14	17	20	51	8	11	5	24	Very good	accord with	accord with	A bit out of line	A bit out of line	accord with	accord with	A bit out of line	A bit out of line	accord with	A bit out of line
9899	Zhengzhou Shengda School of Economics and Trade Management	Henan-Zhengzhou	woman	18.96	Han Chinese	Freshman year (including: first year of higher vocational school)	17.63	Absolutely agree	Neither agree nor object	Absolutely agree	Absolutely agree	Neither agree nor object	Absolutely agree	Absolutely agree	Neither agree nor object	Agree	Agree	Agree	Absolutely agree	Absolutely agree	Absolutely agree	Agree	Agree	Absolutely agree	Absolutely agree	Absolutely agree	Neither agree nor object	disagree	Absolutely agree	Neither agree nor object	18	21	23	62	15	13	5	33	Very good	Very well	Very well	Very well	Very well	Very well	Very well	Very well	accord with	Very well	accord with
9900	Zhengzhou Shengda School of Economics and Trade Management	Henan-Zhengzhou	man	18.41	Han Chinese	Freshman year (including: first year of higher vocational school)	20.69	Agree	Neither agree nor object	Agree	Neither agree nor object	Agree	Agree	Agree	Agree	Neither agree nor object	Neither agree nor object	Neither agree nor object	Absolutely agree	Absolutely agree	Absolutely agree	Absolutely agree	Absolutely agree	Absolutely agree	Absolutely agree	Absolutely agree	Agree	Neither agree nor object	Agree	Neither agree nor object	14	20	21	55	13	12	7	32	Not bad	accord with	accord with	A bit out of line	accord with	accord with	accord with	accord with	accord with	accord with	accord with
9902	Zhengzhou Shengda School of Economics and Trade Management	Henan-Zhengzhou	man	19.8	Han Chinese	Freshman year (including: first year of higher vocational school)	32.14	Absolutely agree	Absolutely agree	Absolutely agree	Absolutely agree	Absolutely agree	Absolutely agree	Absolutely agree	Absolutely agree	Absolutely agree	Absolutely agree	Absolutely agree	Absolutely agree	Absolutely agree	Absolutely agree	Absolutely agree	Absolutely agree	Absolutely agree	Absolutely agree	Absolutely agree	Absolutely agree	Absolutely agree	Absolutely agree	Absolutely agree	20	25	25	70	14	15	10	39	Very good	Very well	Very well	Very well	Very well	Very well	Very well	Very well	Very well	Very well	Very well
9903	Zhengzhou Shengda School of Economics and Trade Management	Henan-Zhengzhou	man	18.19	Minority; My nation is:	Freshman year (including: first year of higher vocational school)	17.76	Neither agree nor object	disagree	disagree	disagree	disagree	Agree	Neither agree nor object	Neither agree nor object	Neither agree nor object	Neither agree nor object	Neither agree nor object	Neither agree nor object	Neither agree nor object	Neither agree nor object	Neither agree nor object	Neither agree nor object	Neither agree nor object	Neither agree nor object	Neither agree nor object	Neither agree nor object	Neither agree nor object	Neither agree nor object	Neither agree nor object	9	16	15	40	8	9	6	23	General	accord with	accord with	A bit out of line	A bit out of line	accord with	accord with	accord with	accord with	accord with	accord with
9906	Zhengzhou Shengda School of Economics and Trade Management	Henan-Zhengzhou	woman	18.63	Han Chinese	Freshman year (including: first year of higher vocational school)	19.03	Agree	Agree	Agree	Agree	Agree	Agree	Agree	Agree	Neither agree nor object	Neither agree nor object	Neither agree nor object	Neither agree nor object	Neither agree nor object	Neither agree nor object	Neither agree nor object	Neither agree nor object	Neither agree nor object	Neither agree nor object	Neither agree nor object	Neither agree nor object	disagree	Agree	Neither agree nor object	16	18	15	49	8	10	5	23	Very good	A bit out of line	accord with	accord with	accord with	A bit out of line	accord with	A bit out of line	A bit out of line	accord with	accord with
9907	Zhengzhou Shengda School of Economics and Trade Management	Henan-Zhengzhou	woman	19.3	Han Chinese	Freshman year (including: first year of higher vocational school)	27.22	Absolutely agree	Absolutely agree	Absolutely agree	Absolutely agree	Absolutely agree	Absolutely agree	Absolutely agree	Absolutely agree	Absolutely agree	Absolutely agree	Absolutely agree	Absolutely agree	Absolutely agree	Absolutely agree	Absolutely agree	Absolutely agree	Absolutely agree	Absolutely agree	Absolutely agree	Absolutely agree	Absolutely agree	Absolutely agree	Absolutely agree	20	25	25	70	13	15	10	38	General	Very well	Very well	Very well	Very well	Very well	Very well	Very well	Very well	Very well	Very well
9908	Zhengzhou Shengda School of Economics and Trade Management	Henan-Zhengzhou	woman	18	Han Chinese	Freshman year (including: first year of higher vocational school)	18.13	Neither agree nor object	disagree	disagree	Neither agree nor object	Neither agree nor object	Neither agree nor object	Agree	Neither agree nor object	Neither agree nor object	Neither agree nor object	Neither agree nor object	Neither agree nor object	Agree	Agree	Neither agree nor object	Neither agree nor object	Agree	Neither agree nor object	Neither agree nor object	Neither agree nor object	disagree	Agree	Agree	10	16	17	43	10	11	5	26	Very good	accord with	accord with	A bit out of line	A bit out of line	A bit out of line	accord with	accord with	accord with	accord with	A bit out of line
9910	Zhengzhou Shengda School of Economics and Trade Management	Henan-Zhengzhou	man	21.33	Han Chinese	Freshman year (including: first year of higher vocational school)	22.22	Absolutely agree	Absolutely agree	Absolutely agree	Absolutely agree	Absolutely agree	Absolutely agree	Absolutely agree	Absolutely agree	Absolutely agree	Absolutely agree	Absolutely agree	Absolutely agree	Absolutely agree	Absolutely agree	Absolutely agree	Absolutely agree	Absolutely agree	Absolutely agree	Absolutely agree	Absolutely agree	Absolutely agree	Absolutely agree	Absolutely agree	20	25	25	70	14	15	10	39	General	accord with	accord with	accord with	accord with	accord with	accord with	accord with	accord with	accord with	accord with
9912	Zhengzhou Shengda School of Economics and Trade Management	Henan-Zhengzhou	man	19.11	Han Chinese	Freshman year (including: first year of higher vocational school)	20.75	Agree	Agree	Agree	Agree	Agree	Agree	Agree	Agree	Agree	Agree	Agree	Agree	Agree	Agree	Agree	Agree	Agree	Agree	Agree	Neither agree nor object	disagree	Agree	disagree	16	20	20	56	11	10	5	26	Not bad	accord with	accord with	accord with	accord with	accord with	accord with	accord with	accord with	accord with	accord with
9914	Zhengzhou Shengda School of Economics and Trade Management	Henan-Zhengzhou	man	18.51	Han Chinese	Freshman year (including: first year of higher vocational school)	38.82	Agree	Agree	Neither agree nor object	Neither agree nor object	Agree	Neither agree nor object	Neither agree nor object	Agree	Agree	Neither agree nor object	Agree	Agree	Agree	Agree	Neither agree nor object	Neither agree nor object	Agree	Agree	Agree	Agree	Agree	Agree	Neither agree nor object	14	17	19	50	12	11	8	31	Not bad	accord with	accord with	accord with	accord with	A bit out of line	accord with	accord with	accord with	accord with	accord with
9921	Zhengzhou Shengda School of Economics and Trade Management	Henan-Zhengzhou	woman	17.97	Han Chinese	Freshman year (including: first year of higher vocational school)	18.42	Agree	disagree	Agree	Agree	Neither agree nor object	Agree	Agree	Agree	Agree	Agree	Agree	Agree	Neither agree nor object	Neither agree nor object	Agree	Agree	Agree	Agree	Agree	disagree	disagree	Agree	Agree	14	20	18	52	10	12	4	26	Not bad	accord with	accord with	accord with	accord with	accord with	accord with	accord with	accord with	accord with	accord with
9922	Zhengzhou Shengda School of Economics and Trade Management	Henan-Zhengzhou	woman	18.6	Minority; My nation is:	Freshman year (including: first year of higher vocational school)	26.85	Agree	Agree	Neither agree nor object	Neither agree nor object	Agree	Agree	Agree	Agree	Agree	Agree	Agree	Agree	Agree	Agree	Agree	Agree	Agree	Agree	Agree	Agree	Agree	Agree	Agree	14	20	20	54	13	12	8	33	Very good	A bit out of line	A bit out of line	A bit out of line	A bit out of line	accord with	accord with	accord with	accord with	accord with	accord with
9923	Zhengzhou Shengda School of Economics and Trade Management	Henan-Zhengzhou	man	20.14	Han Chinese	Freshman year (including: first year of higher vocational school)	24.9	Agree	disagree	Neither agree nor object	Neither agree nor object	Agree	Neither agree nor object	Agree	Agree	Agree	Agree	Agree	Agree	Agree	Agree	Agree	Agree	Neither agree nor object	Neither agree nor object	Agree	Neither agree nor object	disagree	Agree	Agree	12	19	20	51	8	12	5	25	General	A bit out of line	accord with	A bit out of line	accord with	A bit out of line	A bit out of line	accord with	accord with	A bit out of line	A bit out of line
9929	Zhengzhou Shengda School of Economics and Trade Management	Henan-Zhengzhou	woman	17.99	Han Chinese	Freshman year (including: first year of higher vocational school)	18	disagree	disagree	Neither agree nor object	Neither agree nor object	Neither agree nor object	Neither agree nor object	Neither agree nor object	Neither agree nor object	Neither agree nor object	Neither agree nor object	Agree	Agree	Agree	Agree	Agree	Agree	Agree	Neither agree nor object	Agree	Neither agree nor object	Agree	Agree	Neither agree nor object	10	16	19	45	10	11	7	28	General	accord with	accord with	accord with	accord with	accord with	accord with	accord with	accord with	accord with	A bit out of line
9932	Zhengzhou Shengda School of Economics and Trade Management	Henan-Zhengzhou	man	17.89	Han Chinese	Freshman year (including: first year of higher vocational school)	22.1	Agree	Agree	Agree	Agree	Agree	Agree	Agree	Agree	Agree	Agree	Agree	Agree	Agree	Agree	Agree	Agree	Agree	Agree	Agree	Agree	Agree	Agree	Agree	16	20	20	56	11	12	8	31	Not bad	accord with	accord with	accord with	accord with	accord with	accord with	accord with	accord with	accord with	accord with
9934	Zhengzhou Shengda School of Economics and Trade Management	Henan-Zhengzhou	woman	19.05	Han Chinese	Freshman year (including: first year of higher vocational school)	20.28	disagree	Absolutely disagree	Neither agree nor object	disagree	Absolutely agree	Agree	Neither agree nor object	disagree	disagree	Neither agree nor object	Neither agree nor object	Neither agree nor object	disagree	Neither agree nor object	Neither agree nor object	disagree	disagree	Neither agree nor object	Agree	Agree	Neither agree nor object	Absolutely agree	disagree	8	14	14	36	8	11	7	26	Not bad	A bit out of line	accord with	does not conform	A bit out of line	A bit out of line	accord with	accord with	Very well	Very well	A bit out of line
9936	Zhengzhou Shengda School of Economics and Trade Management	Henan-Zhengzhou	man	18.01	Han Chinese	Freshman year (including: first year of higher vocational school)	24.93	Neither agree nor object	disagree	Agree	Neither agree nor object	Neither agree nor object	disagree	Neither agree nor object	Neither agree nor object	disagree	Agree	Agree	Neither agree nor object	Agree	Neither agree nor object	Neither agree nor object	disagree	disagree	disagree	Neither agree nor object	Neither agree nor object	Neither agree nor object	Agree	disagree	12	13	18	43	7	9	6	22	Not bad	accord with	A bit out of line	A bit out of line	A bit out of line	accord with	A bit out of line	A bit out of line	accord with	accord with	A bit out of line
9937	Zhengzhou Shengda School of Economics and Trade Management	Henan-Zhengzhou	man	18.1	Han Chinese	Freshman year (including: first year of higher vocational school)	21.37	disagree	Neither agree nor object	Neither agree nor object	Neither agree nor object	Neither agree nor object	Neither agree nor object	disagree	disagree	Neither agree nor object	Agree	Agree	Agree	Agree	Agree	Neither agree nor object	Agree	Neither agree nor object	Neither agree nor object	Agree	Absolutely agree	Absolutely agree	Neither agree nor object	Neither agree nor object	11	13	20	44	10	10	10	30	Not bad	accord with	accord with	A bit out of line	A bit out of line	A bit out of line	A bit out of line	A bit out of line	A bit out of line	accord with	A bit out of line
9940	Zhengzhou Shengda School of Economics and Trade Management	Henan-Zhengzhou	man	18.78	Han Chinese	Freshman year (including: first year of higher vocational school)	22.79	Agree	Agree	Agree	Agree	Agree	Agree	Agree	Agree	Agree	Agree	Agree	Agree	Neither agree nor object	Neither agree nor object	Neither agree nor object	Neither agree nor object	Neither agree nor object	Agree	Agree	Neither agree nor object	Neither agree nor object	Agree	Neither agree nor object	16	19	18	53	9	11	6	26	Very good	accord with	accord with	accord with	accord with	accord with	accord with	accord with	accord with	accord with	accord with
9942	Zhengzhou Shengda School of Economics and Trade Management	Henan-Zhengzhou	man	18.7	Han Chinese	Freshman year (including: first year of higher vocational school)	30.42	Agree	Absolutely agree	Absolutely agree	Absolutely agree	Agree	Agree	Agree	Agree	Agree	Agree	Agree	Agree	Agree	Agree	Agree	Agree	Agree	Agree	Agree	Agree	Agree	Agree	Agree	19	20	20	59	12	12	8	32	Very good	accord with	accord with	accord with	accord with	accord with	accord with	accord with	accord with	accord with	accord with
9945	Zhengzhou Shengda School of Economics and Trade Management	Henan-Zhengzhou	man	19.58	Han Chinese	Freshman year (including: first year of higher vocational school)	20.11	Agree	Agree	Agree	Agree	Neither agree nor object	Neither agree nor object	Agree	Agree	Agree	Agree	Agree	Agree	Agree	Agree	Agree	Neither agree nor object	Agree	Agree	Agree	Agree	Agree	Agree	Agree	16	19	20	55	11	12	8	31	Not bad	accord with	accord with	A bit out of line	accord with	accord with	accord with	accord with	accord with	accord with	accord with
9946	Zhengzhou Shengda School of Economics and Trade Management	Henan-Zhengzhou	man	20.08	Han Chinese	Freshman year (including: first year of higher vocational school)	18.9	Agree	Agree	Agree	Agree	Agree	Agree	Agree	Agree	Agree	Agree	Agree	Agree	Agree	Agree	Agree	Agree	Agree	Agree	Agree	Absolutely agree	Agree	Absolutely agree	Absolutely agree	16	20	20	56	11	14	9	34	Not bad	Very well	Very well	Very well	Very well	Very well	Very well	Very well	Very well	Very well	Very well
9950	Zhengzhou Shengda School of Economics and Trade Management	Henan-Zhengzhou	man	18.96	Han Chinese	Freshman year (including: first year of higher vocational school)	24.82	Agree	Neither agree nor object	Neither agree nor object	Agree	Neither agree nor object	Agree	Neither agree nor object	Neither agree nor object	Neither agree nor object	Neither agree nor object	disagree	Agree	Agree	Agree	Agree	Agree	Agree	Agree	Agree	disagree	Neither agree nor object	Agree	Agree	14	17	17	48	12	12	5	29	General	accord with	A bit out of line	A bit out of line	A bit out of line	A bit out of line	accord with	accord with	accord with	accord with	A bit out of line
9951	Zhengzhou Shengda School of Economics and Trade Management	Henan-Zhengzhou	man	18.96	Han Chinese	Freshman year (including: first year of higher vocational school)	22.28	Neither agree nor object	Neither agree nor object	Neither agree nor object	Neither agree nor object	Neither agree nor object	Neither agree nor object	Neither agree nor object	Neither agree nor object	Neither agree nor object	Neither agree nor object	Neither agree nor object	Neither agree nor object	Neither agree nor object	Neither agree nor object	Neither agree nor object	Neither agree nor object	Neither agree nor object	Neither agree nor object	Neither agree nor object	Neither agree nor object	Neither agree nor object	Neither agree nor object	Neither agree nor object	12	15	15	42	9	9	6	24	General	Very well	accord with	accord with	accord with	accord with	accord with	accord with	accord with	accord with	accord with
9952	Zhengzhou Shengda School of Economics and Trade Management	Henan-Zhengzhou	man	20.73	Han Chinese	Freshman year (including: first year of higher vocational school)	25.45	Agree	Agree	Agree	Agree	Agree	Agree	Agree	Agree	Agree	Agree	Agree	Agree	Agree	Agree	Agree	Agree	Agree	Agree	Agree	Agree	Agree	Agree	Agree	16	20	20	56	12	12	8	32	Very good	accord with	accord with	accord with	accord with	accord with	accord with	accord with	accord with	accord with	accord with
9953	Zhengzhou Shengda School of Economics and Trade Management	Henan-Zhengzhou	woman	18.62	Han Chinese	Freshman year (including: first year of higher vocational school)	20.83	Agree	Neither agree nor object	Neither agree nor object	Agree	Agree	Agree	Agree	Neither agree nor object	Neither agree nor object	Neither agree nor object	Agree	Agree	Agree	Agree	Agree	Neither agree nor object	Absolutely agree	Neither agree nor object	Neither agree nor object	Neither agree nor object	Neither agree nor object	Agree	Neither agree nor object	14	18	19	51	12	10	6	28	Very good	accord with	accord with	accord with	accord with	A bit out of line	accord with	accord with	accord with	accord with	accord with
9955	Zhengzhou Shengda School of Economics and Trade Management	Henan-Zhengzhou	man	19.32	Han Chinese	Freshman year (including: first year of higher vocational school)	20.38	Neither agree nor object	disagree	Agree	Neither agree nor object	Agree	Agree	Agree	Agree	Agree	Agree	Agree	Agree	Agree	Agree	Agree	Agree	Agree	Agree	Agree	Agree	Neither agree nor object	Agree	Neither agree nor object	12	20	20	52	13	11	7	31	Not bad	accord with	accord with	accord with	accord with	accord with	accord with	accord with	accord with	accord with	accord with
9956	Zhengzhou Shengda School of Economics and Trade Management	Henan-Zhengzhou	woman	20.11	Han Chinese	Freshman year (including: first year of higher vocational school)	20.69	Agree	disagree	disagree	disagree	Neither agree nor object	Agree	Agree	Agree	Agree	Agree	Agree	Agree	Absolutely agree	Neither agree nor object	Agree	Neither agree nor object	Neither agree nor object	Neither agree nor object	Agree	Neither agree nor object	Neither agree nor object	Agree	Agree	10	20	20	50	8	12	6	26	Very good	accord with	A bit out of line	A bit out of line	A bit out of line	A bit out of line	accord with	A bit out of line	accord with	accord with	A bit out of line
9958	Zhengzhou Shengda School of Economics and Trade Management	Henan-Zhengzhou	man	19.06	Han Chinese	Freshman year (including: first year of higher vocational school)	18.21	Neither agree nor object	Neither agree nor object	Neither agree nor object	Neither agree nor object	Neither agree nor object	Neither agree nor object	Neither agree nor object	Neither agree nor object	Neither agree nor object	Neither agree nor object	Neither agree nor object	Neither agree nor object	Neither agree nor object	Neither agree nor object	Neither agree nor object	Neither agree nor object	Neither agree nor object	Neither agree nor object	Neither agree nor object	Neither agree nor object	Neither agree nor object	Neither agree nor object	Neither agree nor object	12	15	15	42	8	9	6	23	Very poor	accord with	A bit out of line	A bit out of line	A bit out of line	A bit out of line	accord with	A bit out of line	A bit out of line	accord with	A bit out of line
9964	Zhengzhou Shengda School of Economics and Trade Management	Henan-Zhengzhou	woman	19.12	Han Chinese	Freshman year (including: first year of higher vocational school)	34.77	Agree	Agree	Agree	Agree	Agree	Agree	Agree	Agree	Neither agree nor object	Neither agree nor object	Neither agree nor object	Neither agree nor object	Neither agree nor object	Neither agree nor object	Neither agree nor object	Neither agree nor object	Neither agree nor object	Neither agree nor object	Neither agree nor object	Neither agree nor object	Neither agree nor object	Neither agree nor object	Neither agree nor object	16	18	15	49	9	9	6	24	Very good	A bit out of line	accord with	A bit out of line	A bit out of line	A bit out of line	A bit out of line	A bit out of line	A bit out of line	A bit out of line	A bit out of line
9965	Zhengzhou Shengda School of Economics and Trade Management	Henan-Zhengzhou	woman	19.58	Han Chinese	Freshman year (including: first year of higher vocational school)	23.59	Agree	Neither agree nor object	Agree	Agree	Agree	Agree	Absolutely agree	Agree	Agree	Agree	Agree	Agree	Agree	Agree	Agree	Neither agree nor object	Agree	Agree	Agree	Neither agree nor object	Neither agree nor object	Agree	Neither agree nor object	15	21	20	56	13	11	6	30	Very good	accord with	accord with	A bit out of line	A bit out of line	A bit out of line	A bit out of line	A bit out of line	A bit out of line	accord with	A bit out of line
9971	Zhengzhou Shengda School of Economics and Trade Management	Henan-Zhengzhou	man	18.57	Han Chinese	Freshman year (including: first year of higher vocational school)	30.86	Neither agree nor object	Neither agree nor object	Neither agree nor object	Neither agree nor object	Neither agree nor object	Neither agree nor object	Neither agree nor object	Neither agree nor object	Neither agree nor object	Neither agree nor object	Neither agree nor object	Neither agree nor object	Agree	Neither agree nor object	Neither agree nor object	Neither agree nor object	Neither agree nor object	Neither agree nor object	Neither agree nor object	Agree	Agree	Agree	Agree	12	15	16	43	9	11	8	28	Not bad	accord with	accord with	accord with	accord with	accord with	accord with	accord with	accord with	accord with	accord with
9972	Zhengzhou Shengda School of Economics and Trade Management	Henan-Zhengzhou	man	19.01	Han Chinese	Freshman year (including: first year of higher vocational school)	21.97	Agree	Agree	Agree	Neither agree nor object	Agree	Neither agree nor object	Agree	Agree	Neither agree nor object	Agree	Agree	Agree	Neither agree nor object	Agree	Agree	Agree	Agree	Agree	Agree	Neither agree nor object	Neither agree nor object	Agree	Neither agree nor object	15	18	19	52	12	11	6	29	Not bad	accord with	accord with	accord with	accord with	accord with	accord with	accord with	accord with	accord with	accord with
9973	Zhengzhou Shengda School of Economics and Trade Management	Henan-Zhengzhou	man	18.78	Han Chinese	Freshman year (including: first year of higher vocational school)	22.79	Agree	Agree	Agree	Agree	Agree	Agree	Agree	Agree	Agree	Agree	Agree	Agree	Agree	Agree	Agree	Agree	Agree	Agree	Agree	Agree	Agree	Agree	Agree	16	20	20	56	12	12	8	32	Very good	accord with	accord with	accord with	accord with	A bit out of line	A bit out of line	accord with	accord with	A bit out of line	A bit out of line
9974	Zhengzhou Shengda School of Economics and Trade Management	Henan-Zhengzhou	man	19.82	Han Chinese	Freshman year (including: first year of higher vocational school)	33.6	Agree	Absolutely agree	Absolutely agree	Absolutely agree	Agree	Agree	Agree	Agree	Agree	Agree	Agree	Agree	Agree	Agree	Agree	Agree	Agree	Neither agree nor object	Neither agree nor object	Agree	Neither agree nor object	Neither agree nor object	Neither agree nor object	19	20	20	59	12	9	7	28	Not bad	accord with	accord with	accord with	accord with	accord with	accord with	accord with	accord with	Very well	Very well
9975	Zhengzhou Shengda School of Economics and Trade Management	Henan-Zhengzhou	woman	18.26	Han Chinese	Freshman year (including: first year of higher vocational school)	20.7	Agree	Neither agree nor object	Neither agree nor object	Agree	Agree	Agree	Neither agree nor object	Neither agree nor object	Agree	Neither agree nor object	Agree	Agree	Agree	Agree	Agree	Agree	Neither agree nor object	Neither agree nor object	Agree	Agree	Neither agree nor object	Agree	Neither agree nor object	14	18	19	51	10	11	7	28	Very good	accord with	accord with	A bit out of line	accord with	A bit out of line	accord with	accord with	accord with	accord with	A bit out of line
9978	Zhengzhou Shengda School of Economics and Trade Management	Henan-Zhengzhou	man	18.7	Han Chinese	Freshman year (including: first year of higher vocational school)	17.91	Agree	disagree	Agree	Neither agree nor object	Agree	Agree	Agree	Agree	Agree	Agree	Agree	Agree	Neither agree nor object	Agree	Agree	Agree	Agree	Agree	Agree	Neither agree nor object	Neither agree nor object	Agree	Agree	13	20	19	52	12	12	6	30	Not bad	accord with	accord with	A bit out of line	accord with	A bit out of line	accord with	accord with	accord with	accord with	accord with
9989	Zhengzhou Shengda School of Economics and Trade Management	Henan-Zhengzhou	woman	20.64	Han Chinese	Freshman year (including: first year of higher vocational school)	22.58	Absolutely agree	disagree	Agree	disagree	Agree	Agree	Agree	Agree	Agree	Agree	Agree	Agree	Agree	Agree	Agree	Agree	Agree	Agree	Agree	Agree	Agree	Agree	Agree	13	20	20	53	13	12	8	33	Very good	Very well	Very well	Very well	Very well	Very well	Very well	Very well	Very well	Very well	Very well
9991	Zhengzhou Shengda School of Economics and Trade Management	Henan-Zhengzhou	man	19.01	Han Chinese	Freshman year (including: first year of higher vocational school)	25.65	Agree	Absolutely agree	Neither agree nor object	Neither agree nor object	Agree	Agree	Agree	Neither agree nor object	Agree	Agree	Agree	Absolutely agree	Agree	Agree	Agree	Absolutely agree	Agree	Neither agree nor object	Agree	Agree	Agree	Agree	Neither agree nor object	15	19	21	55	11	11	8	30	Very good	accord with	A bit out of line	A bit out of line	does not conform	A bit out of line	accord with	A bit out of line	A bit out of line	accord with	accord with
9995	Zhengzhou Shengda School of Economics and Trade Management	Henan-Zhengzhou	man	20.08	Han Chinese	Freshman year (including: first year of higher vocational school)	22.6	Absolutely agree	Agree	Absolutely agree	Absolutely agree	Absolutely agree	Absolutely agree	Absolutely agree	Absolutely agree	Absolutely agree	Absolutely agree	Agree	Absolutely agree	Absolutely agree	Absolutely agree	Absolutely agree	Absolutely agree	Absolutely agree	Absolutely agree	Absolutely agree	Agree	Agree	Absolutely agree	Absolutely agree	19	25	24	68	15	15	8	38	Very good	Very well	Very well	Very well	Very well	Very well	Very well	Very well	Very well	Very well	Very well
9998	Zhengzhou Shengda School of Economics and Trade Management	Henan-Zhengzhou	man	18.52	Han Chinese	Freshman year (including: first year of higher vocational school)	17.92	Agree	Neither agree nor object	Agree	Neither agree nor object	Agree	Agree	Agree	Agree	Agree	Agree	Agree	Agree	Agree	Agree	Agree	Agree	Agree	Agree	Agree	Agree	Agree	Agree	Agree	14	20	20	54	12	12	8	32	Not bad	accord with	accord with	accord with	accord with	accord with	accord with	accord with	accord with	accord with	accord with
10001	Zhengzhou Shengda School of Economics and Trade Management	Henan-Zhengzhou	man	19.08	Han Chinese	Freshman year (including: first year of higher vocational school)	30.86	Absolutely agree	Agree	Absolutely agree	Absolutely agree	Absolutely agree	Absolutely agree	Absolutely agree	Absolutely agree	Absolutely agree	Absolutely agree	Absolutely agree	Absolutely agree	Absolutely agree	Absolutely agree	Neither agree nor object	Absolutely agree	Absolutely agree	Absolutely agree	Absolutely agree	Absolutely agree	Absolutely agree	Absolutely agree	Neither agree nor object	19	23	25	67	15	13	10	38	General	Very well	Very well	Very well	Very well	Very well	Very well	Very well	Very well	Very well	Very well
10017	Zhengzhou Shengda School of Economics and Trade Management	Henan-Zhengzhou	woman	18.89	Han Chinese	Freshman year (including: first year of higher vocational school)	20.94	Agree	Agree	Agree	Neither agree nor object	Agree	Agree	Agree	Agree	Agree	Agree	Agree	Agree	Agree	Agree	Agree	Agree	Agree	Agree	Agree	Agree	Agree	Agree	Agree	15	20	20	55	10	12	8	30	Very good	accord with	A bit out of line	A bit out of line	A bit out of line	A bit out of line	accord with	accord with	A bit out of line	accord with	A bit out of line
10026	Zhengzhou Shengda School of Economics and Trade Management	Henan-Zhengzhou	woman	18.63	Han Chinese	Freshman year (including: first year of higher vocational school)	21.45	Neither agree nor object	disagree	disagree	Neither agree nor object	Neither agree nor object	Agree	Neither agree nor object	Neither agree nor object	Neither agree nor object	Neither agree nor object	Agree	Agree	Agree	Agree	Agree	Agree	Agree	Agree	Agree	Neither agree nor object	Neither agree nor object	Neither agree nor object	Neither agree nor object	10	17	19	46	12	10	6	28	Very good	accord with	accord with	A bit out of line	A bit out of line	A bit out of line	accord with	A bit out of line	A bit out of line	accord with	A bit out of line
10029	Zhengzhou Shengda School of Economics and Trade Management	Henan-Zhengzhou	woman	20.08	Han Chinese	Freshman year (including: first year of higher vocational school)	25.81	Neither agree nor object	Neither agree nor object	Neither agree nor object	Neither agree nor object	Neither agree nor object	Neither agree nor object	Neither agree nor object	Neither agree nor object	Neither agree nor object	Neither agree nor object	Neither agree nor object	Neither agree nor object	Agree	Agree	Agree	Agree	Agree	Agree	Agree	Agree	Neither agree nor object	Neither agree nor object	Neither agree nor object	12	16	17	45	10	10	7	27	Not bad	accord with	accord with	A bit out of line	accord with	A bit out of line	accord with	accord with	accord with	accord with	A bit out of line
10036	Zhengzhou Shengda School of Economics and Trade Management	Henan-Zhengzhou	man	19.41	Han Chinese	Freshman year (including: first year of higher vocational school)	16.33	Neither agree nor object	Neither agree nor object	Neither agree nor object	disagree	Neither agree nor object	Neither agree nor object	Neither agree nor object	Neither agree nor object	Neither agree nor object	Neither agree nor object	Neither agree nor object	Neither agree nor object	Neither agree nor object	Neither agree nor object	Neither agree nor object	Neither agree nor object	Neither agree nor object	Neither agree nor object	Neither agree nor object	Neither agree nor object	Neither agree nor object	Neither agree nor object	Neither agree nor object	11	15	15	41	8	9	6	23	Not bad	A bit out of line	accord with	accord with	accord with	accord with	accord with	accord with	accord with	accord with	accord with
10037	Zhengzhou Shengda School of Economics and Trade Management	Henan-Zhengzhou	woman	19.01	Han Chinese	Freshman year (including: first year of higher vocational school)	19.95	Agree	Agree	Agree	Agree	Agree	Agree	Agree	Agree	Agree	Agree	Agree	Agree	Agree	Agree	Agree	Agree	Agree	Agree	Agree	Agree	Absolutely agree	Absolutely agree	Absolutely agree	16	20	20	56	11	14	9	34	Not bad	accord with	does not conform	accord with	accord with	accord with	accord with	accord with	accord with	accord with	accord with
10040	Zhengzhou Shengda School of Economics and Trade Management	Henan-Zhengzhou	man	19.16	Han Chinese	Freshman year (including: first year of higher vocational school)	18.71	Agree	Neither agree nor object	Neither agree nor object	Neither agree nor object	Neither agree nor object	Neither agree nor object	Neither agree nor object	Neither agree nor object	Neither agree nor object	Neither agree nor object	Neither agree nor object	Neither agree nor object	Neither agree nor object	Neither agree nor object	Neither agree nor object	Neither agree nor object	Neither agree nor object	Neither agree nor object	Neither agree nor object	Agree	Agree	Agree	Agree	13	15	15	43	11	11	8	30	Not bad	accord with	accord with	accord with	accord with	accord with	accord with	accord with	accord with	accord with	accord with
10058	Zhengzhou Shengda School of Economics and Trade Management	Henan-Zhengzhou	man	20.09	Han Chinese	Freshman year (including: first year of higher vocational school)	32.25	Neither agree nor object	Neither agree nor object	Neither agree nor object	Neither agree nor object	Agree	Agree	Neither agree nor object	Agree	Agree	Agree	Agree	Agree	Agree	Neither agree nor object	Agree	Agree	Agree	Agree	Agree	Agree	Agree	Agree	Agree	12	19	19	50	10	12	8	30	Not bad	accord with	accord with	accord with	accord with	accord with	accord with	accord with	accord with	accord with	accord with
10088	Zhengzhou Shengda School of Economics and Trade Management	Henan-Zhengzhou	woman	19.63	Han Chinese	Freshman year (including: first year of higher vocational school)	43.34	Agree	Agree	Agree	Agree	Agree	Agree	Agree	Agree	Agree	Absolutely agree	Absolutely agree	Absolutely agree	Absolutely agree	Absolutely agree	Absolutely agree	Absolutely agree	Absolutely agree	Absolutely agree	Absolutely agree	Neither agree nor object	Neither agree nor object	Absolutely agree	Agree	16	21	25	62	14	14	6	34	Not bad	accord with	accord with	accord with	accord with	accord with	accord with	accord with	accord with	accord with	accord with
10095	Zhengzhou Shengda School of Economics and Trade Management	Henan-Zhengzhou	man	18.31	Han Chinese	Freshman year (including: first year of higher vocational school)	17.67	Absolutely agree	Neither agree nor object	Absolutely disagree	Absolutely agree	Agree	Neither agree nor object	Neither agree nor object	disagree	Agree	Agree	Agree	Agree	Agree	Agree	Agree	Agree	Absolutely agree	Absolutely agree	Absolutely agree	Agree	Agree	Absolutely agree	Absolutely agree	14	16	20	50	14	15	8	37	Very good	accord with	accord with	accord with	accord with	accord with	accord with	accord with	Very well	Very well	Very well
10104	Zhengzhou Shengda School of Economics and Trade Management	Henan-Zhengzhou	man	18.15	Han Chinese	Freshman year (including: first year of higher vocational school)	20.72	Neither agree nor object	Neither agree nor object	Neither agree nor object	Neither agree nor object	Neither agree nor object	Neither agree nor object	Neither agree nor object	Neither agree nor object	Neither agree nor object	Neither agree nor object	Neither agree nor object	Neither agree nor object	Neither agree nor object	Neither agree nor object	Neither agree nor object	Neither agree nor object	Neither agree nor object	Neither agree nor object	Neither agree nor object	Neither agree nor object	Neither agree nor object	Agree	Neither agree nor object	12	15	15	42	9	10	6	25	Not bad	accord with	accord with	A bit out of line	A bit out of line	A bit out of line	accord with	A bit out of line	A bit out of line	A bit out of line	A bit out of line
10143	Zhengzhou Shengda School of Economics and Trade Management	Henan-Zhengzhou	woman	19.05	Han Chinese	Freshman year (including: first year of higher vocational school)	17.36	Agree	disagree	Absolutely agree	Agree	Agree	Agree	Agree	Neither agree nor object	Neither agree nor object	Agree	Agree	Agree	Agree	Agree	Agree	Agree	Agree	Agree	Agree	disagree	Neither agree nor object	Absolutely agree	Agree	15	18	20	53	11	13	5	29	General	accord with	A bit out of line	A bit out of line	A bit out of line	A bit out of line	accord with	A bit out of line	A bit out of line	accord with	A bit out of line
10147	Zhengzhou Shengda School of Economics and Trade Management	Henan-Zhengzhou	woman	18.92	Han Chinese	Freshman year (including: first year of higher vocational school)	19.96	Agree	Agree	Agree	Agree	Agree	Absolutely agree	Absolutely agree	Agree	Neither agree nor object	Neither agree nor object	Absolutely agree	Absolutely agree	Absolutely agree	Absolutely agree	Absolutely agree	Absolutely agree	Neither agree nor object	Agree	Agree	Agree	Agree	Absolutely agree	Agree	16	22	23	61	10	13	8	31	Not bad	accord with	accord with	accord with	accord with	accord with	accord with	accord with	accord with	accord with	accord with
10159	Zhengzhou Shengda School of Economics and Trade Management	Henan-Zhengzhou	man	19.18	Han Chinese	Freshman year (including: first year of higher vocational school)	18.93	disagree	Neither agree nor object	disagree	disagree	Neither agree nor object	Neither agree nor object	disagree	Neither agree nor object	Neither agree nor object	Agree	Agree	Agree	disagree	Agree	Agree	Neither agree nor object	Agree	Agree	Agree	Agree	Agree	Agree	Neither agree nor object	9	15	18	42	11	11	8	30	General	accord with	A bit out of line	A bit out of line	A bit out of line	A bit out of line	accord with	accord with	A bit out of line	accord with	does not conform
10162	Zhengzhou Shengda School of Economics and Trade Management	Henan-Zhengzhou	woman	18.86	Han Chinese	Freshman year (including: first year of higher vocational school)	18.65	Agree	Neither agree nor object	Neither agree nor object	Neither agree nor object	Agree	Agree	Neither agree nor object	Neither agree nor object	Neither agree nor object	Agree	Neither agree nor object	Neither agree nor object	Neither agree nor object	Agree	Neither agree nor object	Neither agree nor object	Neither agree nor object	Neither agree nor object	Neither agree nor object	disagree	disagree	Neither agree nor object	Neither agree nor object	13	16	17	46	10	9	4	23	Not bad	accord with	A bit out of line	A bit out of line	A bit out of line	A bit out of line	accord with	A bit out of line	A bit out of line	accord with	accord with
10170	Zhengzhou Shengda School of Economics and Trade Management	Henan-Zhengzhou	woman	18.41	Han Chinese	Freshman year (including: first year of higher vocational school)	20.83	Neither agree nor object	Neither agree nor object	Neither agree nor object	Agree	Agree	Agree	Agree	Agree	Agree	Agree	Agree	Agree	Agree	Agree	Agree	Agree	Agree	Agree	Agree	Neither agree nor object	Neither agree nor object	Agree	Agree	13	20	20	53	10	12	6	28	Not bad	accord with	accord with	accord with	accord with	accord with	accord with	accord with	accord with	accord with	accord with
10185	Zhengzhou Shengda School of Economics and Trade Management	Henan-Zhengzhou	man	18.19	Minority; My nation is:	Freshman year (including: first year of higher vocational school)	20.95	Neither agree nor object	Neither agree nor object	Neither agree nor object	Neither agree nor object	Neither agree nor object	Neither agree nor object	Neither agree nor object	Neither agree nor object	Neither agree nor object	Neither agree nor object	Neither agree nor object	Neither agree nor object	Neither agree nor object	Neither agree nor object	Neither agree nor object	Neither agree nor object	Neither agree nor object	Neither agree nor object	Neither agree nor object	Neither agree nor object	Neither agree nor object	Neither agree nor object	Neither agree nor object	12	15	15	42	9	9	6	24	Very good	accord with	accord with	accord with	accord with	accord with	accord with	accord with	accord with	accord with	accord with
10196	Zhengzhou Shengda School of Economics and Trade Management	Henan-Zhengzhou	man	18.1	Han Chinese	Freshman year (including: first year of higher vocational school)	31.35	Neither agree nor object	disagree	disagree	disagree	Neither agree nor object	Neither agree nor object	Neither agree nor object	Neither agree nor object	Neither agree nor object	Neither agree nor object	Neither agree nor object	Neither agree nor object	Neither agree nor object	Neither agree nor object	Neither agree nor object	Neither agree nor object	Neither agree nor object	Neither agree nor object	Neither agree nor object	Neither agree nor object	Neither agree nor object	Neither agree nor object	Neither agree nor object	9	15	15	39	8	9	6	23	Not bad	A bit out of line	A bit out of line	A bit out of line	A bit out of line	accord with	accord with	accord with	accord with	accord with	accord with
10253	Zhengzhou Shengda School of Economics and Trade Management	Henan-Zhengzhou	woman	18.19	Han Chinese	Freshman year (including: first year of higher vocational school)	17.19	Neither agree nor object	Neither agree nor object	Neither agree nor object	Agree	Agree	Agree	Neither agree nor object	Agree	Neither agree nor object	Agree	Agree	Agree	Agree	Agree	Agree	Absolutely agree	Agree	Agree	Agree	Agree	Neither agree nor object	Agree	Agree	13	18	20	51	11	12	7	30	Not bad	accord with	accord with	accord with	Very well	accord with	Very well	Very well	Very well	accord with	accord with
10273	Zhengzhou Shengda School of Economics and Trade Management	Henan-Zhengzhou	woman	17.99	Han Chinese	Freshman year (including: first year of higher vocational school)	25.39	Neither agree nor object	Neither agree nor object	disagree	Neither agree nor object	Neither agree nor object	Neither agree nor object	Neither agree nor object	Neither agree nor object	Neither agree nor object	Neither agree nor object	Neither agree nor object	Neither agree nor object	Neither agree nor object	Neither agree nor object	Neither agree nor object	disagree	Neither agree nor object	Neither agree nor object	Neither agree nor object	Neither agree nor object	Neither agree nor object	Neither agree nor object	Neither agree nor object	11	15	15	41	9	9	6	24	Not bad	accord with	accord with	A bit out of line	A bit out of line	A bit out of line	A bit out of line	accord with	A bit out of line	accord with	A bit out of line
10294	Zhengzhou Shengda School of Economics and Trade Management	Henan-Zhengzhou	man	18.93	Han Chinese	Freshman year (including: first year of higher vocational school)	18.42	Neither agree nor object	disagree	Neither agree nor object	disagree	Neither agree nor object	Agree	Neither agree nor object	Neither agree nor object	Neither agree nor object	Neither agree nor object	Neither agree nor object	Neither agree nor object	Neither agree nor object	Neither agree nor object	Neither agree nor object	Neither agree nor object	Agree	Neither agree nor object	Neither agree nor object	disagree	disagree	Agree	Neither agree nor object	10	16	15	41	9	10	4	23	Very good	A bit out of line	A bit out of line	A bit out of line	A bit out of line	A bit out of line	accord with	accord with	A bit out of line	accord with	A bit out of line
10301	Zhengzhou Shengda School of Economics and Trade Management	Henan-Zhengzhou	woman	19.25	Han Chinese	Freshman year (including: first year of higher vocational school)	16.18	Agree	Neither agree nor object	Agree	Neither agree nor object	Agree	Agree	Agree	Neither agree nor object	Agree	Agree	Agree	Agree	Agree	Agree	Agree	Neither agree nor object	Agree	Agree	Agree	Neither agree nor object	Neither agree nor object	Absolutely agree	Agree	14	19	20	53	12	13	6	31	Very good	accord with	accord with	A bit out of line	accord with	accord with	accord with	accord with	accord with	accord with	A bit out of line
10328	Zhengzhou Shengda School of Economics and Trade Management	Henan-Zhengzhou	woman	19.34	Han Chinese	Freshman year (including: first year of higher vocational school)	18.9	Neither agree nor object	Neither agree nor object	disagree	Agree	Agree	Agree	Neither agree nor object	Agree	Agree	Agree	Agree	Agree	Agree	Agree	Agree	disagree	Neither agree nor object	Neither agree nor object	Agree	Neither agree nor object	Neither agree nor object	Absolutely agree	Agree	12	19	20	51	11	13	6	30	Very good	accord with	A bit out of line	does not conform	accord with	A bit out of line	accord with	accord with	accord with	accord with	A bit out of line
10380	Zhengzhou Shengda School of Economics and Trade Management	Henan-Zhengzhou	woman	19.67	Han Chinese	Freshman year (including: first year of higher vocational school)	20.64	Absolutely agree	Neither agree nor object	Absolutely agree	Absolutely agree	Neither agree nor object	Absolutely agree	Absolutely agree	Absolutely agree	Absolutely agree	Absolutely agree	Absolutely agree	Absolutely agree	Absolutely agree	Absolutely agree	Absolutely agree	Absolutely agree	Absolutely agree	Absolutely agree	Absolutely agree	Absolutely agree	Absolutely agree	Absolutely agree	Absolutely agree	18	25	25	68	14	15	10	39	Very good	Very well	Very well	Very well	Very well	Very well	Very well	Very well	Very well	Very well	Very well
10406	Zhengzhou Shengda School of Economics and Trade Management	Henan-Zhengzhou	woman	18.08	Han Chinese	Freshman year (including: first year of higher vocational school)	23.31	Agree	Agree	Agree	Agree	Agree	Agree	Agree	Agree	Agree	Agree	Agree	Agree	Agree	Agree	Agree	Agree	Agree	Agree	Agree	Agree	Agree	Agree	Agree	16	20	20	56	11	12	8	31	Not bad	A bit out of line	A bit out of line	A bit out of line	A bit out of line	A bit out of line	A bit out of line	A bit out of line	A bit out of line	A bit out of line	A bit out of line
10435	Zhengzhou Shengda School of Economics and Trade Management	Henan-Zhengzhou	woman	18.32	Han Chinese	Freshman year (including: first year of higher vocational school)	19.1	Agree	Agree	Agree	Agree	Agree	Agree	Agree	Agree	Agree	Agree	Neither agree nor object	Agree	Agree	Agree	Neither agree nor object	Neither agree nor object	Neither agree nor object	Neither agree nor object	Agree	Agree	Agree	Agree	Neither agree nor object	16	19	19	54	10	11	8	29	General	accord with	accord with	A bit out of line	accord with	accord with	accord with	accord with	accord with	accord with	accord with
10438	Zhengzhou Shengda School of Economics and Trade Management	Henan-Zhengzhou	woman	18.76	Han Chinese	Freshman year (including: first year of higher vocational school)	18.66	Agree	Agree	Agree	Neither agree nor object	Agree	Agree	Neither agree nor object	Neither agree nor object	Agree	Agree	Absolutely agree	Agree	Agree	Agree	Agree	Agree	Absolutely agree	Neither agree nor object	Agree	Neither agree nor object	Neither agree nor object	Absolutely agree	Neither agree nor object	15	18	21	54	12	12	6	30	Not bad	accord with	A bit out of line	accord with	A bit out of line	accord with	accord with	A bit out of line	accord with	accord with	A bit out of line
10466	Zhengzhou Shengda School of Economics and Trade Management	Henan-Zhengzhou	man	19.58	Han Chinese	Freshman year (including: first year of higher vocational school)	28.09	disagree	disagree	disagree	disagree	disagree	disagree	disagree	disagree	disagree	disagree	disagree	disagree	disagree	disagree	disagree	disagree	disagree	disagree	disagree	disagree	disagree	disagree	disagree	8	10	10	28	6	6	4	16	Not bad	A bit out of line	A bit out of line	A bit out of line	A bit out of line	A bit out of line	A bit out of line	A bit out of line	A bit out of line	A bit out of line	A bit out of line
10470	Zhengzhou Shengda School of Economics and Trade Management	Henan-Zhengzhou	woman	18.35	Han Chinese	Freshman year (including: first year of higher vocational school)	20.2	Agree	Agree	Agree	Neither agree nor object	Agree	Agree	Neither agree nor object	Neither agree nor object	Neither agree nor object	Neither agree nor object	Agree	Agree	Agree	Agree	Agree	Agree	Agree	Agree	Agree	disagree	disagree	Agree	Neither agree nor object	15	17	19	51	12	11	4	27	Not bad	accord with	A bit out of line	A bit out of line	A bit out of line	A bit out of line	accord with	A bit out of line	A bit out of line	A bit out of line	A bit out of line
10514	Zhengzhou Shengda School of Economics and Trade Management	Henan-Zhengzhou	man	18.91	Han Chinese	Freshman year (including: first year of higher vocational school)	21.04	Absolutely agree	Absolutely agree	Absolutely agree	Absolutely agree	Absolutely agree	Absolutely agree	Absolutely agree	Absolutely agree	Absolutely agree	Absolutely agree	Absolutely agree	Absolutely agree	Absolutely agree	Absolutely agree	Absolutely agree	Absolutely agree	Absolutely agree	Absolutely agree	Absolutely agree	Absolutely agree	Absolutely agree	Absolutely agree	Absolutely agree	20	25	25	70	14	15	10	39	Very good	accord with	accord with	A bit out of line	accord with	A bit out of line	accord with	accord with	accord with	accord with	accord with
10519	Zhengzhou Shengda School of Economics and Trade Management	Henan-Zhengzhou	man	19.41	Han Chinese	Freshman year (including: first year of higher vocational school)	20.02	Agree	Neither agree nor object	Neither agree nor object	Neither agree nor object	Agree	Agree	Agree	Agree	Agree	Agree	Agree	Agree	Absolutely agree	Absolutely agree	Agree	Agree	Agree	Agree	Agree	Agree	disagree	Agree	Agree	13	20	22	55	12	12	6	30	Not bad	accord with	accord with	accord with	accord with	accord with	accord with	accord with	accord with	accord with	accord with
10534	Zhengzhou Shengda School of Economics and Trade Management	Henan-Zhengzhou	woman	18.98	Han Chinese	Freshman year (including: first year of higher vocational school)	17.63	Neither agree nor object	disagree	disagree	disagree	Neither agree nor object	Neither agree nor object	Neither agree nor object	Neither agree nor object	Neither agree nor object	Neither agree nor object	Neither agree nor object	Agree	Agree	Agree	Agree	Neither agree nor object	Agree	Neither agree nor object	Agree	Neither agree nor object	Neither agree nor object	Absolutely agree	Agree	9	16	18	43	10	13	6	29	General	accord with	accord with	A bit out of line	A bit out of line	A bit out of line	accord with	accord with	A bit out of line	accord with	A bit out of line
10541	Zhengzhou Shengda School of Economics and Trade Management	Henan-Zhengzhou	man	18.2	Han Chinese	Freshman year (including: first year of higher vocational school)	32.33	Neither agree nor object	Neither agree nor object	Neither agree nor object	Neither agree nor object	Neither agree nor object	Neither agree nor object	Neither agree nor object	Neither agree nor object	Neither agree nor object	Neither agree nor object	Neither agree nor object	Neither agree nor object	Neither agree nor object	Neither agree nor object	Neither agree nor object	Neither agree nor object	Neither agree nor object	Neither agree nor object	Neither agree nor object	Neither agree nor object	Absolutely agree	Neither agree nor object	Neither agree nor object	12	15	15	42	8	9	8	25	Not bad	A bit out of line	A bit out of line	A bit out of line	A bit out of line	accord with	A bit out of line	A bit out of line	A bit out of line	A bit out of line	A bit out of line
10566	Zhengzhou Shengda School of Economics and Trade Management	Henan-Zhengzhou	woman	19.51	Han Chinese	Freshman year (including: first year of higher vocational school)	16.9	Neither agree nor object	disagree	Neither agree nor object	Neither agree nor object	Neither agree nor object	Neither agree nor object	Agree	Neither agree nor object	Neither agree nor object	Neither agree nor object	Agree	Neither agree nor object	Neither agree nor object	Neither agree nor object	Neither agree nor object	Neither agree nor object	Neither agree nor object	Neither agree nor object	Agree	disagree	disagree	Agree	Neither agree nor object	11	16	16	43	9	11	4	24	Not bad	accord with	accord with	A bit out of line	A bit out of line	accord with	accord with	accord with	A bit out of line	accord with	A bit out of line
10580	Zhengzhou Shengda School of Economics and Trade Management	Henan-Zhengzhou	man	18.52	Han Chinese	Freshman year (including: first year of higher vocational school)	23.8	Neither agree nor object	Neither agree nor object	Neither agree nor object	Neither agree nor object	Neither agree nor object	Neither agree nor object	Neither agree nor object	Neither agree nor object	Neither agree nor object	Neither agree nor object	Neither agree nor object	Neither agree nor object	Neither agree nor object	Neither agree nor object	Neither agree nor object	Neither agree nor object	Neither agree nor object	Neither agree nor object	Neither agree nor object	Neither agree nor object	Neither agree nor object	Neither agree nor object	Neither agree nor object	12	15	15	42	9	9	6	24	Not bad	accord with	accord with	accord with	accord with	accord with	accord with	accord with	accord with	accord with	accord with
10621	Zhengzhou Shengda School of Economics and Trade Management	Henan-Zhengzhou	woman	18.48	Han Chinese	Freshman year (including: first year of higher vocational school)	19.05	Agree	Agree	Agree	Agree	Agree	Agree	Agree	Agree	Agree	Agree	Agree	Agree	Agree	Agree	Agree	Agree	Agree	Agree	Agree	Agree	Agree	Agree	Agree	16	20	20	56	12	12	8	32	Not bad	accord with	accord with	accord with	accord with	accord with	accord with	accord with	accord with	accord with	accord with
10683	Zhengzhou Shengda School of Economics and Trade Management	Henan-Zhengzhou	woman	19.5	Han Chinese	Freshman year (including: first year of higher vocational school)	22.04	disagree	disagree	Neither agree nor object	Neither agree nor object	Neither agree nor object	Agree	Neither agree nor object	Agree	Neither agree nor object	Neither agree nor object	Neither agree nor object	Neither agree nor object	Neither agree nor object	Neither agree nor object	Agree	Neither agree nor object	Neither agree nor object	Neither agree nor object	Neither agree nor object	Neither agree nor object	Neither agree nor object	Neither agree nor object	Neither agree nor object	10	18	15	43	10	9	6	25	Not bad	accord with	A bit out of line	accord with	A bit out of line	A bit out of line	accord with	accord with	accord with	accord with	A bit out of line
10694	Zhengzhou Shengda School of Economics and Trade Management	Henan-Zhengzhou	man	19.48	Han Chinese	Freshman year (including: first year of higher vocational school)	18.31	Agree	Agree	Agree	Agree	Agree	Agree	Agree	Agree	Agree	Agree	Agree	Agree	Agree	Agree	Agree	Agree	Agree	Agree	Agree	Agree	Agree	Agree	Agree	16	20	20	56	13	12	8	33	Not bad	accord with	accord with	accord with	accord with	accord with	accord with	accord with	accord with	accord with	accord with
10970	Zhengzhou Shengda School of Economics and Trade Management	Henan-Zhengzhou	woman	19.43	Han Chinese	Freshman year (including: first year of higher vocational school)	22.04	Neither agree nor object	Neither agree nor object	Neither agree nor object	Neither agree nor object	Neither agree nor object	Neither agree nor object	Neither agree nor object	Neither agree nor object	Neither agree nor object	Absolutely disagree	Neither agree nor object	Neither agree nor object	Neither agree nor object	Neither agree nor object	Neither agree nor object	Neither agree nor object	Neither agree nor object	Neither agree nor object	Neither agree nor object	Neither agree nor object	Neither agree nor object	Neither agree nor object	Neither agree nor object	12	15	13	40	9	9	6	24	Not bad	accord with	accord with	accord with	accord with	accord with	accord with	accord with	accord with	accord with	accord with
10976	Zhengzhou Shengda School of Economics and Trade Management	Henan-Zhengzhou	woman	18.44	Han Chinese	Freshman year (including: first year of higher vocational school)	29.38	Agree	disagree	Neither agree nor object	Neither agree nor object	Agree	Neither agree nor object	Agree	Neither agree nor object	Agree	Neither agree nor object	Agree	Neither agree nor object	Agree	Neither agree nor object	Agree	Neither agree nor object	Agree	Neither agree nor object	Agree	Neither agree nor object	Agree	Neither agree nor object	Neither agree nor object	12	18	17	47	9	10	7	26	Not bad	A bit out of line	A bit out of line	A bit out of line	A bit out of line	A bit out of line	A bit out of line	A bit out of line	A bit out of line	A bit out of line	A bit out of line
10986	Zhengzhou Shengda School of Economics and Trade Management	Henan-Zhengzhou	man	20.85	Han Chinese	Freshman year (including: first year of higher vocational school)	17.96	Neither agree nor object	disagree	Neither agree nor object	Neither agree nor object	Neither agree nor object	Neither agree nor object	Neither agree nor object	Neither agree nor object	Neither agree nor object	Neither agree nor object	Neither agree nor object	Neither agree nor object	Neither agree nor object	Neither agree nor object	Neither agree nor object	Neither agree nor object	Agree	Agree	Agree	Neither agree nor object	Neither agree nor object	Agree	disagree	11	15	15	41	12	10	6	28	General	accord with	A bit out of line	accord with	accord with	accord with	accord with	accord with	accord with	accord with	accord with
10989	Zhengzhou Shengda School of Economics and Trade Management	Henan-Zhengzhou	woman	19.03	Han Chinese	Freshman year (including: first year of higher vocational school)	20.7	Neither agree nor object	Neither agree nor object	Neither agree nor object	Neither agree nor object	Neither agree nor object	Neither agree nor object	Neither agree nor object	Neither agree nor object	Neither agree nor object	Neither agree nor object	Neither agree nor object	Neither agree nor object	Neither agree nor object	Neither agree nor object	Neither agree nor object	Neither agree nor object	Neither agree nor object	Neither agree nor object	Neither agree nor object	Neither agree nor object	Neither agree nor object	Neither agree nor object	Neither agree nor object	12	15	15	42	9	9	6	24	General	Very well	accord with	A bit out of line	A bit out of line	A bit out of line	A bit out of line	A bit out of line	A bit out of line	accord with	accord with
10990	Zhengzhou Shengda School of Economics and Trade Management	Henan-Zhengzhou	man	20.71	Han Chinese	Freshman year (including: first year of higher vocational school)	21.6	Neither agree nor object	Neither agree nor object	Neither agree nor object	Neither agree nor object	Neither agree nor object	Neither agree nor object	Neither agree nor object	Neither agree nor object	Neither agree nor object	Neither agree nor object	Neither agree nor object	Neither agree nor object	Neither agree nor object	Neither agree nor object	Neither agree nor object	Neither agree nor object	Neither agree nor object	Neither agree nor object	Neither agree nor object	Neither agree nor object	Neither agree nor object	Neither agree nor object	Neither agree nor object	12	15	15	42	9	9	6	24	Not bad	accord with	accord with	accord with	accord with	accord with	accord with	accord with	accord with	accord with	accord with
10996	Zhengzhou Shengda School of Economics and Trade Management	Henan-Zhengzhou	man	18.54	Han Chinese	Freshman year (including: first year of higher vocational school)	21.26	Agree	Agree	Agree	Agree	Agree	Agree	Agree	Agree	Neither agree nor object	Neither agree nor object	Agree	Neither agree nor object	Agree	Neither agree nor object	Agree	Agree	Neither agree nor object	Agree	Neither agree nor object	Agree	Agree	Neither agree nor object	Agree	16	19	17	52	10	10	8	28	Not bad	accord with	accord with	accord with	accord with	accord with	accord with	accord with	accord with	accord with	accord with
10997	Zhengzhou Shengda School of Economics and Trade Management	Henan-Zhengzhou	woman	18.11	Han Chinese	Freshman year (including: first year of higher vocational school)	19.53	Agree	Neither agree nor object	Neither agree nor object	Agree	Agree	Agree	Agree	Neither agree nor object	Agree	Agree	Agree	Agree	Agree	Agree	Agree	Agree	Agree	Agree	Agree	Agree	Agree	Agree	Agree	14	19	20	53	13	12	8	33	Very good	Very well	Very well	Very well	Very well	Very well	Very well	Very well	Very well	Very well	Very well
10998	Zhengzhou Shengda School of Economics and Trade Management	Henan-Zhengzhou	man	18.24	Han Chinese	Freshman year (including: first year of higher vocational school)	27.76	Absolutely agree	Absolutely agree	Absolutely agree	Absolutely agree	Neither agree nor object	Neither agree nor object	Neither agree nor object	Neither agree nor object	Neither agree nor object	Absolutely agree	Absolutely agree	Absolutely agree	Absolutely agree	Absolutely agree	Absolutely agree	Absolutely agree	Absolutely agree	Absolutely agree	Absolutely agree	Absolutely agree	Absolutely agree	Absolutely agree	Absolutely agree	20	17	25	62	15	15	10	40	Very good	Very well	Very well	Very well	Very well	Very well	Very well	Very well	Very well	Very well	Very well
11001	Zhengzhou Shengda School of Economics and Trade Management	Henan-Zhengzhou	woman	19.67	Han Chinese	Freshman year (including: first year of higher vocational school)	18.25	disagree	disagree	Neither agree nor object	Neither agree nor object	Absolutely agree	Absolutely agree	Absolutely agree	Absolutely agree	Absolutely agree	Absolutely agree	Absolutely agree	Absolutely agree	Absolutely agree	Absolutely agree	Absolutely agree	Absolutely agree	Absolutely agree	Absolutely agree	Absolutely agree	Absolutely agree	Absolutely agree	Absolutely agree	Absolutely agree	10	25	25	60	14	15	10	39	Not bad	accord with	accord with	accord with	accord with	accord with	accord with	accord with	accord with	accord with	accord with
11003	Zhengzhou Shengda School of Economics and Trade Management	Henan-Zhengzhou	woman	19.07	Han Chinese	Freshman year (including: first year of higher vocational school)	18.37	Neither agree nor object	Neither agree nor object	Neither agree nor object	Neither agree nor object	Neither agree nor object	Neither agree nor object	Neither agree nor object	Neither agree nor object	Neither agree nor object	Neither agree nor object	Neither agree nor object	Neither agree nor object	Neither agree nor object	Neither agree nor object	Neither agree nor object	Neither agree nor object	Neither agree nor object	Neither agree nor object	Neither agree nor object	Neither agree nor object	Neither agree nor object	Neither agree nor object	Neither agree nor object	12	15	15	42	8	9	6	23	Not bad	accord with	A bit out of line	accord with	A bit out of line	A bit out of line	accord with	A bit out of line	accord with	A bit out of line	accord with
11004	Zhengzhou Shengda School of Economics and Trade Management	Henan-Zhengzhou	woman	19.93	Han Chinese	Freshman year (including: first year of higher vocational school)	22.58	Agree	Agree	Agree	Agree	Agree	Agree	Agree	Agree	Agree	Agree	Agree	Agree	Agree	Agree	Agree	Agree	Agree	Agree	Agree	Agree	Agree	Agree	Agree	16	20	20	56	12	12	8	32	Very good	accord with	accord with	accord with	accord with	accord with	accord with	accord with	accord with	accord with	accord with
11005	Zhengzhou Shengda School of Economics and Trade Management	Henan-Zhengzhou	man	18.65	Han Chinese	Freshman year (including: first year of higher vocational school)	19.84	Neither agree nor object	Neither agree nor object	Neither agree nor object	Neither agree nor object	Neither agree nor object	Neither agree nor object	Neither agree nor object	Neither agree nor object	Neither agree nor object	Neither agree nor object	Neither agree nor object	Neither agree nor object	Neither agree nor object	Neither agree nor object	Neither agree nor object	Neither agree nor object	Agree	Agree	Agree	Agree	Agree	Agree	Agree	12	15	15	42	11	12	8	31	Not bad	A bit out of line	A bit out of line	A bit out of line	A bit out of line	A bit out of line	A bit out of line	A bit out of line	A bit out of line	A bit out of line	A bit out of line
11007	Zhengzhou Shengda School of Economics and Trade Management	Henan-Zhengzhou	woman	19.17	Han Chinese	Freshman year (including: first year of higher vocational school)	18.47	Neither agree nor object	Neither agree nor object	Neither agree nor object	Neither agree nor object	Neither agree nor object	Neither agree nor object	Neither agree nor object	Neither agree nor object	Neither agree nor object	Agree	Agree	Agree	Neither agree nor object	Agree	Neither agree nor object	Agree	Agree	Agree	Neither agree nor object	Neither agree nor object	Neither agree nor object	Agree	Neither agree nor object	12	15	19	46	10	10	6	26	Not bad	accord with	accord with	accord with	accord with	accord with	accord with	accord with	accord with	accord with	accord with
11008	Zhengzhou Shengda School of Economics and Trade Management	Henan-Zhengzhou	woman	18.59	Han Chinese	Freshman year (including: first year of higher vocational school)	19.81	Agree	disagree	Neither agree nor object	Agree	Agree	Agree	Agree	Agree	Agree	Agree	Agree	Agree	Agree	Agree	Agree	Agree	Neither agree nor object	Agree	Agree	Agree	Neither agree nor object	Agree	Neither agree nor object	13	20	20	53	10	11	7	28	Not bad	Very well	Very well	Very well	Very well	Very well	Very well	Very well	Very well	Very well	Very well
11011	Zhengzhou Shengda School of Economics and Trade Management	Henan-Zhengzhou	woman	18.38	Han Chinese	Freshman year (including: first year of higher vocational school)	50.78	Neither agree nor object	disagree	Neither agree nor object	Neither agree nor object	Neither agree nor object	Neither agree nor object	Neither agree nor object	Neither agree nor object	Neither agree nor object	Neither agree nor object	Neither agree nor object	Neither agree nor object	Neither agree nor object	Neither agree nor object	Neither agree nor object	Neither agree nor object	Neither agree nor object	Neither agree nor object	Neither agree nor object	Neither agree nor object	Neither agree nor object	Neither agree nor object	Neither agree nor object	11	15	15	41	9	9	6	24	Not bad	accord with	accord with	accord with	accord with	accord with	accord with	accord with	accord with	accord with	accord with
11016	Zhengzhou Shengda School of Economics and Trade Management	Henan-Zhengzhou	woman	19.15	Han Chinese	Freshman year (including: first year of higher vocational school)	20.69	Agree	Absolutely disagree	Absolutely disagree	Absolutely disagree	Absolutely disagree	Absolutely disagree	Absolutely disagree	Absolutely disagree	Absolutely disagree	Absolutely disagree	Absolutely disagree	Absolutely disagree	Absolutely disagree	Absolutely disagree	Absolutely disagree	Absolutely disagree	Absolutely disagree	Absolutely disagree	Absolutely agree	Neither agree nor object	disagree	Absolutely agree	Absolutely agree	7	5	5	17	4	15	5	24	Not bad	accord with	accord with	accord with	accord with	accord with	accord with	accord with	accord with	accord with	accord with
11017	Zhengzhou Shengda School of Economics and Trade Management	Henan-Zhengzhou	woman	19.19	Han Chinese	Freshman year (including: first year of higher vocational school)	21.96	Agree	Agree	Agree	Agree	Agree	Agree	Agree	Agree	Agree	Agree	Agree	Agree	Agree	Agree	Agree	Agree	Agree	Agree	Agree	Agree	Agree	Agree	Agree	16	20	20	56	10	12	8	30	Very good	Very well	Very well	accord with	accord with	Very well	Very well	Very well	A bit out of line	A bit out of line	A bit out of line
11019	Zhengzhou Shengda School of Economics and Trade Management	Henan-Zhengzhou	man	17.53	Han Chinese	Freshman year (including: first year of higher vocational school)	20.06	Neither agree nor object	Neither agree nor object	Neither agree nor object	Neither agree nor object	Neither agree nor object	Neither agree nor object	Neither agree nor object	Neither agree nor object	Neither agree nor object	Neither agree nor object	Neither agree nor object	Neither agree nor object	Neither agree nor object	Neither agree nor object	Neither agree nor object	Neither agree nor object	Neither agree nor object	Neither agree nor object	Neither agree nor object	Neither agree nor object	Neither agree nor object	Neither agree nor object	Neither agree nor object	12	15	15	42	9	9	6	24	Not bad	accord with	accord with	accord with	accord with	accord with	accord with	accord with	accord with	accord with	accord with
11020	Zhengzhou Shengda School of Economics and Trade Management	Henan-Zhengzhou	man	18.79	Han Chinese	Freshman year (including: first year of higher vocational school)	32	Agree	disagree	Agree	Neither agree nor object	Agree	Agree	Neither agree nor object	Agree	Neither agree nor object	Agree	Agree	Agree	Agree	Agree	Agree	Agree	Absolutely agree	Neither agree nor object	Neither agree nor object	Neither agree nor object	disagree	Absolutely agree	Neither agree nor object	13	18	20	51	10	11	5	26	General	accord with	accord with	A bit out of line	A bit out of line	A bit out of line	accord with	A bit out of line	A bit out of line	accord with	A bit out of line
11021	Zhengzhou Shengda School of Economics and Trade Management	Henan-Zhengzhou	man	19.36	Han Chinese	Freshman year (including: first year of higher vocational school)	17.99	Neither agree nor object	disagree	Neither agree nor object	Neither agree nor object	Neither agree nor object	Neither agree nor object	Neither agree nor object	Neither agree nor object	Neither agree nor object	Neither agree nor object	Agree	Agree	Neither agree nor object	Neither agree nor object	Neither agree nor object	Neither agree nor object	Neither agree nor object	Neither agree nor object	Neither agree nor object	Neither agree nor object	disagree	Agree	Neither agree nor object	11	15	17	43	8	10	5	23	General	accord with	accord with	accord with	accord with	accord with	accord with	accord with	accord with	accord with	accord with
11022	Zhengzhou Shengda School of Economics and Trade Management	Henan-Zhengzhou	man	18.24	Han Chinese	Freshman year (including: first year of higher vocational school)	29.03	Absolutely agree	disagree	Absolutely agree	disagree	disagree	Absolutely agree	Neither agree nor object	Agree	Absolutely agree	Absolutely agree	Absolutely agree	Absolutely agree	disagree	Agree	Agree	Absolutely agree	Absolutely agree	Absolutely agree	Absolutely agree	Agree	Absolutely agree	Absolutely agree	Absolutely agree	14	21	21	56	13	15	9	37	Very good	Very well	accord with	accord with	A bit out of line	accord with	accord with	accord with	accord with	Very well	A bit out of line
11029	Zhengzhou Shengda School of Economics and Trade Management	Henan-Zhengzhou	man	17.85	Han Chinese	Freshman year (including: first year of higher vocational school)	20.11	Absolutely agree	Absolutely agree	Agree	Neither agree nor object	Neither agree nor object	Absolutely agree	Agree	Agree	Agree	Absolutely agree	Absolutely agree	Absolutely agree	Absolutely agree	Absolutely agree	Absolutely agree	Absolutely agree	Absolutely agree	Absolutely agree	Absolutely agree	Neither agree nor object	Neither agree nor object	Absolutely agree	Neither agree nor object	17	22	25	64	14	13	6	33	Not bad	accord with	accord with	A bit out of line	A bit out of line	accord with	accord with	accord with	accord with	accord with	accord with
11030	Zhengzhou Shengda School of Economics and Trade Management	Henan-Zhengzhou	man	18.95	Han Chinese	Freshman year (including: first year of higher vocational school)	25.71	Absolutely agree	Neither agree nor object	Agree	Agree	Absolutely agree	Absolutely agree	Agree	Absolutely agree	Absolutely agree	Absolutely agree	Absolutely agree	Absolutely agree	Absolutely agree	Absolutely agree	Absolutely agree	Absolutely agree	Agree	Neither agree nor object	Neither agree nor object	Absolutely disagree	Absolutely disagree	Absolutely agree	Neither agree nor object	16	24	25	65	11	11	2	24	Not bad	Very well	Very well	A bit out of line	A bit out of line	A bit out of line	A bit out of line	accord with	accord with	accord with	A bit out of line
11035	Zhengzhou Shengda School of Economics and Trade Management	Henan-Zhengzhou	woman	19.72	Han Chinese	Freshman year (including: first year of higher vocational school)	19.72	Absolutely agree	Absolutely agree	Neither agree nor object	Neither agree nor object	disagree	disagree	Agree	Neither agree nor object	Neither agree nor object	Agree	Absolutely agree	Agree	Neither agree nor object	Neither agree nor object	Neither agree nor object	disagree	Agree	Agree	Agree	Agree	Agree	Agree	Agree	16	15	19	50	12	12	8	32	Not bad	Very well	accord with	accord with	accord with	accord with	accord with	accord with	accord with	accord with	accord with
11039	Zhengzhou Shengda School of Economics and Trade Management	Henan-Zhengzhou	woman	18.54	Han Chinese	Freshman year (including: first year of higher vocational school)	20.17	Agree	disagree	Neither agree nor object	disagree	Neither agree nor object	Neither agree nor object	Neither agree nor object	Neither agree nor object	Neither agree nor object	Neither agree nor object	Agree	Agree	Agree	Agree	Agree	Agree	Neither agree nor object	Neither agree nor object	Neither agree nor object	disagree	disagree	Neither agree nor object	Neither agree nor object	11	16	19	46	10	9	4	23	Not bad	accord with	A bit out of line	accord with	accord with	A bit out of line	accord with	accord with	A bit out of line	accord with	A bit out of line
11043	Zhengzhou Shengda School of Economics and Trade Management	Henan-Zhengzhou	man	19.13	Han Chinese	Freshman year (including: first year of higher vocational school)	29.22	Agree	Agree	Agree	Agree	Agree	Agree	Agree	Agree	Agree	Agree	Agree	Agree	Agree	Agree	Agree	Agree	Agree	Agree	Agree	Agree	Agree	Agree	Agree	16	20	20	56	11	12	8	31	Very good	does not conform	does not conform	does not conform	does not conform	Very well	Very well	accord with	accord with	accord with	accord with
11044	Zhengzhou Shengda School of Economics and Trade Management	Henan-Zhengzhou	woman	18.81	Han Chinese	Freshman year (including: first year of higher vocational school)	31.89	Neither agree nor object	disagree	Neither agree nor object	disagree	Neither agree nor object	Agree	Neither agree nor object	Neither agree nor object	Neither agree nor object	Neither agree nor object	Agree	Agree	Agree	Neither agree nor object	Agree	Agree	Neither agree nor object	Agree	Agree	Neither agree nor object	disagree	Agree	Neither agree nor object	10	17	18	45	10	11	5	26	Not bad	accord with	accord with	A bit out of line	A bit out of line	A bit out of line	accord with	accord with	accord with	accord with	A bit out of line
11053	Zhengzhou Shengda School of Economics and Trade Management	Henan-Zhengzhou	man	18.67	Han Chinese	Freshman year (including: first year of higher vocational school)	28.41	Agree	Neither agree nor object	Neither agree nor object	Neither agree nor object	Agree	Agree	Agree	Agree	Agree	Agree	Agree	Agree	Agree	Agree	Agree	Agree	Agree	Agree	Agree	Agree	Agree	Agree	Agree	13	20	20	53	10	12	8	30	Not bad	A bit out of line	accord with	A bit out of line	accord with	A bit out of line	accord with	A bit out of line	accord with	A bit out of line	accord with
11054	Zhengzhou Shengda School of Economics and Trade Management	Henan-Zhengzhou	man	20.05	Han Chinese	Freshman year (including: first year of higher vocational school)	26.01	Neither agree nor object	Agree	disagree	Agree	Agree	disagree	Agree	disagree	Neither agree nor object	Neither agree nor object	Neither agree nor object	Neither agree nor object	Agree	Agree	Agree	Agree	Agree	Agree	Agree	Agree	Absolutely agree	Absolutely agree	Absolutely agree	13	15	17	45	11	14	9	34	Very good	Very well	Very well	Very well	Very well	Very well	Very well	Very well	Very well	Very well	Very well
11064	Zhengzhou Shengda School of Economics and Trade Management	Henan-Nanyang	woman	18.06	Han Chinese	Freshman year (including: first year of higher vocational school)	18.7	Agree	Neither agree nor object	Neither agree nor object	Neither agree nor object	Agree	Neither agree nor object	Neither agree nor object	Neither agree nor object	Neither agree nor object	Agree	Agree	Agree	Agree	Agree	Agree	Agree	Agree	Neither agree nor object	Agree	Agree	Neither agree nor object	Agree	Neither agree nor object	13	16	20	49	11	11	7	29	Not bad	accord with	accord with	accord with	accord with	accord with	accord with	accord with	accord with	accord with	A bit out of line
11198	Zhengzhou Shengda School of Economics and Trade Management	Henan-Zhengzhou	man	18.58	Han Chinese	Freshman year (including: first year of higher vocational school)	18.93	Agree	Neither agree nor object	Agree	Neither agree nor object	Neither agree nor object	Neither agree nor object	Agree	Agree	Agree	Agree	Neither agree nor object	Neither agree nor object	disagree	Agree	Agree	Agree	Agree	Agree	Agree	Agree	Agree	Agree	Neither agree nor object	14	19	16	49	11	11	8	30	Very poor	A bit out of line	accord with	A bit out of line	accord with	Very well	Very well	accord with	A bit out of line	accord with	A bit out of line
11652	Zhengzhou Shengda School of Economics and Trade Management	Henan-Zhengzhou	woman	18.66	Han Chinese	Freshman year (including: first year of higher vocational school)	31.2	Neither agree nor object	disagree	Agree	Neither agree nor object	Agree	Agree	Neither agree nor object	Agree	Agree	Neither agree nor object	Agree	Neither agree nor object	Agree	Neither agree nor object	Neither agree nor object	Agree	Agree	Agree	Agree	Neither agree nor object	disagree	Absolutely agree	disagree	12	18	17	47	10	11	5	26	Not bad	accord with	accord with	does not conform	does not conform	does not conform	accord with	A bit out of line	A bit out of line	accord with	does not conform
11667	Zhengzhou Shengda School of Economics and Trade Management	Henan-Zhengzhou	woman	18.99	Han Chinese	Freshman year (including: first year of higher vocational school)	20.14	Agree	Neither agree nor object	Agree	Neither agree nor object	Agree	Agree	Agree	Agree	Agree	Absolutely agree	Absolutely agree	Absolutely agree	Neither agree nor object	Absolutely agree	Agree	Absolutely agree	Agree	Agree	Absolutely agree	Neither agree nor object	Neither agree nor object	Absolutely agree	Neither agree nor object	14	20	23	57	12	13	6	31	Not bad	accord with	accord with	A bit out of line	accord with	accord with	accord with	accord with	accord with	accord with	A bit out of line
11721	Zhengzhou Shengda School of Economics and Trade Management	Henan-Zhengzhou	woman	18.39	Han Chinese	Freshman year (including: first year of higher vocational school)	23.36	Neither agree nor object	Neither agree nor object	Neither agree nor object	Agree	Agree	Agree	Neither agree nor object	Neither agree nor object	Neither agree nor object	Agree	Absolutely agree	Absolutely agree	Absolutely agree	Absolutely agree	Neither agree nor object	Neither agree nor object	Neither agree nor object	Neither agree nor object	Agree	Neither agree nor object	Neither agree nor object	Agree	Neither agree nor object	13	16	24	53	11	11	6	28	Very good	Very well	Very well	accord with	accord with	accord with	accord with	accord with	accord with	accord with	accord with
12456	Zhengzhou Shengda School of Economics and Trade Management	Henan-Zhengzhou	man	22.02	Han Chinese	Junior year (including: third year of higher vocational school)	22.23	Agree	Agree	Agree	Agree	Agree	Agree	Agree	Agree	Agree	Agree	Agree	Agree	Agree	Agree	Agree	Agree	Agree	Agree	Agree	Neither agree nor object	Neither agree nor object	Agree	Agree	16	20	20	56	12	12	6	30	Not bad	A bit out of line	A bit out of line	A bit out of line	A bit out of line	A bit out of line	A bit out of line	accord with	accord with	accord with	accord with
12466	Zhengzhou Shengda School of Economics and Trade Management	Henan-Zhengzhou	man	23.87	Han Chinese	Junior year (including: third year of higher vocational school)	21.77	Absolutely agree	Absolutely agree	Absolutely agree	Absolutely agree	Absolutely agree	Absolutely agree	Absolutely agree	Absolutely agree	Absolutely agree	Absolutely agree	Absolutely agree	Absolutely agree	Absolutely agree	Absolutely agree	Absolutely agree	Absolutely agree	Absolutely agree	Absolutely agree	Absolutely agree	Absolutely agree	Absolutely agree	Absolutely agree	Absolutely agree	20	25	25	70	15	15	10	40	Very good	Very well	Very well	Very well	Very well	Very well	Very well	Very well	Very well	Very well	Very well
12482	Zhengzhou Shengda School of Economics and Trade Management	Henan-Zhengzhou	woman	21.25	Han Chinese	Junior year (including: third year of higher vocational school)	21.19	Absolutely agree	Absolutely agree	Absolutely agree	Absolutely agree	Absolutely agree	Absolutely agree	Absolutely agree	Absolutely agree	Absolutely agree	Absolutely agree	Absolutely agree	Absolutely agree	Absolutely agree	Absolutely agree	Agree	Absolutely agree	Absolutely agree	Absolutely agree	Absolutely agree	Absolutely agree	Absolutely agree	Absolutely agree	Absolutely agree	20	24	25	69	14	15	10	39	Not bad	Very well	Very well	Very well	Very well	Very well	Very well	Very well	Very well	Very well	Very well
12483	Zhengzhou Shengda School of Economics and Trade Management	Henan-Zhengzhou	man	21.65	Han Chinese	Junior year (including: third year of higher vocational school)	46.82	Neither agree nor object	Neither agree nor object	Neither agree nor object	Neither agree nor object	Neither agree nor object	Neither agree nor object	Neither agree nor object	Neither agree nor object	Neither agree nor object	Neither agree nor object	Neither agree nor object	Neither agree nor object	Neither agree nor object	Neither agree nor object	Neither agree nor object	Neither agree nor object	Neither agree nor object	Neither agree nor object	Neither agree nor object	Neither agree nor object	Neither agree nor object	Neither agree nor object	Neither agree nor object	12	15	15	42	8	9	6	23	Not bad	A bit out of line	A bit out of line	A bit out of line	A bit out of line	A bit out of line	A bit out of line	A bit out of line	A bit out of line	A bit out of line	A bit out of line
12485	Zhengzhou Shengda School of Economics and Trade Management	Henan-Zhengzhou	man	22.31	Han Chinese	Junior year (including: third year of higher vocational school)	20.78	Agree	Agree	Agree	Agree	Agree	Agree	Agree	Agree	Agree	Agree	disagree	Agree	Neither agree nor object	Agree	Absolutely agree	Neither agree nor object	Absolutely agree	Absolutely agree	Absolutely agree	Agree	disagree	Absolutely agree	Absolutely agree	16	21	17	54	13	15	6	34	Very good	Very well	Very well	Very well	Very well	accord with	Very well	Very well	Very well	Very well	Very well
12671	Zhengzhou Shengda School of Economics and Trade Management	Henan-Zhengzhou	woman	23.77	Han Chinese	Junior year (including: third year of higher vocational school)	20.96	Agree	Neither agree nor object	Agree	Agree	Agree	Neither agree nor object	Agree	Agree	Agree	Agree	Agree	Agree	Agree	Agree	Agree	Agree	Agree	Agree	Agree	Agree	Neither agree nor object	Agree	Agree	15	19	20	54	12	12	7	31	Very good	accord with	accord with	accord with	accord with	accord with	A bit out of line	accord with	accord with	accord with	accord with
12839	Zhengzhou Shengda School of Economics and Trade Management	Henan-Zhengzhou	man	23.16	Han Chinese	Junior year (including: third year of higher vocational school)	21.8	Agree	Agree	Agree	Agree	Agree	Agree	Agree	Agree	Agree	Agree	Agree	Agree	Agree	Agree	Agree	Agree	Agree	Agree	Agree	Agree	Agree	Agree	Agree	16	20	20	56	13	12	8	33	Very good	accord with	accord with	accord with	accord with	accord with	accord with	accord with	accord with	accord with	accord with
12918	Zhengzhou Shengda School of Economics and Trade Management	Henan-Zhengzhou	man	21.87	Han Chinese	Junior year (including: third year of higher vocational school)	27.68	Absolutely agree	Absolutely agree	Absolutely agree	Absolutely disagree	Absolutely agree	Absolutely agree	Absolutely agree	Absolutely agree	Absolutely agree	Absolutely agree	Absolutely agree	Absolutely agree	Absolutely agree	Absolutely agree	Absolutely agree	Absolutely agree	Absolutely agree	Absolutely agree	Absolutely agree	Absolutely agree	Absolutely agree	Absolutely agree	Absolutely agree	16	25	25	66	13	15	10	38	Very good	does not conform	does not conform	does not conform	does not conform	does not conform	does not conform	does not conform	does not conform	does not conform	does not conform
12925	Zhengzhou Shengda School of Economics and Trade Management	Henan-Zhengzhou	man	21.11	Han Chinese	Junior year (including: third year of higher vocational school)	23.89	Neither agree nor object	Neither agree nor object	Neither agree nor object	Neither agree nor object	Neither agree nor object	Neither agree nor object	Neither agree nor object	Neither agree nor object	Neither agree nor object	Neither agree nor object	Neither agree nor object	Neither agree nor object	Neither agree nor object	Neither agree nor object	Neither agree nor object	Neither agree nor object	Neither agree nor object	Neither agree nor object	Neither agree nor object	Neither agree nor object	Neither agree nor object	Neither agree nor object	Neither agree nor object	12	15	15	42	11	9	6	26	Very good	Very well	accord with	accord with	accord with	accord with	accord with	accord with	accord with	accord with	accord with
12944	Zhengzhou Shengda School of Economics and Trade Management	Henan-Zhengzhou	man	21.26	Han Chinese	Junior year (including: third year of higher vocational school)	21.6	Absolutely agree	Absolutely agree	Absolutely agree	Absolutely agree	Absolutely agree	Absolutely agree	Absolutely agree	Absolutely agree	Absolutely agree	Absolutely agree	Absolutely agree	Absolutely agree	Absolutely agree	Absolutely agree	Absolutely agree	Absolutely agree	Absolutely agree	Absolutely agree	Absolutely agree	Absolutely agree	Absolutely agree	Absolutely agree	Absolutely agree	20	25	25	70	15	15	10	40	General	Very well	Very well	Very well	Very well	Very well	Very well	Very well	Very well	Very well	accord with
12951	Zhengzhou Shengda School of Economics and Trade Management	Henan-Zhengzhou	man	21.41	Han Chinese	Junior year (including: third year of higher vocational school)	21.37	Agree	Agree	Agree	Agree	Agree	Agree	Agree	Agree	Agree	Agree	Agree	Agree	Agree	Agree	Agree	Agree	Agree	Agree	Agree	Agree	Agree	Agree	Agree	16	20	20	56	11	12	8	31	Not bad	accord with	accord with	accord with	accord with	accord with	accord with	accord with	accord with	accord with	accord with
13085	Zhengzhou Shengda School of Economics and Trade Management	Henan-Zhengzhou	man	22.34	Han Chinese	Junior year (including: third year of higher vocational school)	36.73	Agree	Agree	Neither agree nor object	Neither agree nor object	Agree	Agree	Agree	Agree	Neither agree nor object	Agree	Agree	Agree	Agree	Agree	Agree	Agree	Agree	Neither agree nor object	Agree	Agree	Agree	Agree	Agree	14	19	20	53	12	12	8	32	General	A bit out of line	A bit out of line	A bit out of line	A bit out of line	A bit out of line	A bit out of line	A bit out of line	A bit out of line	A bit out of line	A bit out of line
13237	Zhengzhou Shengda School of Economics and Trade Management	Henan-Zhengzhou	man	22.13	Han Chinese	Junior year (including: third year of higher vocational school)	22.4	Agree	Agree	Agree	Agree	Agree	Agree	Agree	Agree	Agree	Agree	Neither agree nor object	Agree	Agree	Agree	Agree	Agree	Agree	Agree	Agree	Agree	Agree	Agree	Agree	16	20	19	55	12	12	8	32	Very good	accord with	accord with	A bit out of line	accord with	does not conform	accord with	accord with	A bit out of line	accord with	accord with
13241	Zhengzhou Shengda School of Economics and Trade Management	Henan-Zhengzhou	man	24.84	Han Chinese	Junior year (including: third year of higher vocational school)	21.6	Absolutely agree	Neither agree nor object	Absolutely agree	Absolutely agree	Absolutely agree	Absolutely agree	Absolutely agree	Absolutely agree	Absolutely agree	Absolutely agree	Agree	Absolutely agree	Absolutely agree	Absolutely agree	Absolutely agree	Agree	Absolutely agree	Absolutely agree	Agree	Agree	Neither agree nor object	Agree	Agree	18	25	24	67	13	12	7	32	Not bad	accord with	accord with	accord with	accord with	accord with	accord with	accord with	accord with	accord with	accord with
13298	Zhengzhou Shengda School of Economics and Trade Management	Henan-Zhengzhou	man	22.91	Han Chinese	Junior year (including: third year of higher vocational school)	22.79	Agree	Agree	Agree	Agree	Agree	Agree	Agree	Agree	Agree	Agree	Agree	Agree	Agree	Agree	Agree	Agree	Absolutely agree	Absolutely agree	Absolutely agree	Absolutely agree	Absolutely agree	Absolutely agree	Absolutely agree	16	20	20	56	14	15	10	39	Very good	accord with	accord with	Very well	Very well	accord with	accord with	accord with	accord with	accord with	accord with
13303	Zhengzhou Shengda School of Economics and Trade Management	Henan-Zhengzhou	man	21.59	Han Chinese	Junior year (including: third year of higher vocational school)	24.28	Agree	Agree	Agree	Agree	Agree	Absolutely disagree	Agree	Agree	Agree	Agree	Agree	Agree	Agree	Agree	Agree	Agree	Agree	Agree	Agree	Agree	Agree	Agree	Agree	16	17	20	53	12	12	8	32	Very good	accord with	accord with	accord with	accord with	accord with	accord with	accord with	accord with	accord with	accord with
13313	Zhengzhou Shengda School of Economics and Trade Management	Henan-Zhengzhou	woman	22.04	Han Chinese	Junior year (including: third year of higher vocational school)	21.63	Agree	Neither agree nor object	Agree	Agree	Agree	Agree	Agree	Agree	Agree	Agree	Agree	Agree	disagree	Agree	Agree	Agree	Agree	Agree	Agree	Agree	Agree	Agree	Agree	15	20	18	53	10	12	8	30	General	accord with	accord with	accord with	accord with	accord with	accord with	accord with	accord with	accord with	accord with
13325	Zhengzhou Shengda School of Economics and Trade Management	Henan-Zhengzhou	man	21.17	Han Chinese	Junior year (including: third year of higher vocational school)	22.72	Agree	Absolutely agree	Absolutely agree	Agree	Agree	Agree	Absolutely agree	Absolutely agree	Agree	Absolutely agree	Neither agree nor object	Neither agree nor object	Agree	Agree	Absolutely agree	Agree	Agree	Absolutely agree	Agree	Agree	Agree	Absolutely agree	Agree	18	23	19	60	13	13	8	34	Not bad	accord with	A bit out of line	A bit out of line	accord with	accord with	A bit out of line	accord with	accord with	accord with	accord with
13326	Zhengzhou Shengda School of Economics and Trade Management	Henan-Zhengzhou	man	22.7	Han Chinese	Junior year (including: third year of higher vocational school)	21.5	Agree	Agree	Agree	Agree	Agree	Agree	Agree	Agree	Agree	Agree	Agree	Agree	Agree	Agree	Agree	Agree	Agree	Agree	Agree	Agree	Agree	Agree	Agree	16	20	20	56	11	12	8	31	Not bad	accord with	accord with	A bit out of line	A bit out of line	A bit out of line	accord with	A bit out of line	accord with	accord with	A bit out of line
13332	Zhengzhou Shengda School of Economics and Trade Management	Henan-Zhengzhou	man	23.6	Han Chinese	Junior year (including: third year of higher vocational school)	24.69	Absolutely agree	Absolutely agree	Absolutely agree	Absolutely agree	Absolutely agree	Absolutely agree	Absolutely agree	Absolutely agree	Absolutely agree	Absolutely agree	Neither agree nor object	Absolutely agree	Absolutely agree	Absolutely agree	Absolutely agree	disagree	Absolutely agree	Absolutely agree	Absolutely agree	Absolutely agree	Absolutely agree	Absolutely agree	Absolutely agree	20	25	23	68	14	15	10	39	Not bad	Very well	accord with	Very well	Very well	Very well	Very well	Very well	Very well	Very well	Very well
13355	Zhengzhou Shengda School of Economics and Trade Management	Henan-Zhengzhou	man	22.1	Han Chinese	Junior year (including: third year of higher vocational school)	25.06	Absolutely agree	Absolutely agree	Absolutely agree	Absolutely agree	Absolutely agree	Absolutely agree	Absolutely agree	Absolutely agree	Absolutely agree	Absolutely agree	Absolutely agree	Absolutely agree	Agree	Agree	Agree	Agree	Agree	Agree	Agree	Agree	Agree	Agree	Agree	20	24	23	67	12	12	8	32	Not bad	Very well	Very well	Very well	Very well	Very well	Very well	Very well	Very well	Very well	Very well
13359	Zhengzhou Shengda School of Economics and Trade Management	Henan-Zhengzhou	man	22.37	Han Chinese	Junior year (including: third year of higher vocational school)	22.07	Absolutely agree	Absolutely agree	Absolutely agree	Agree	Absolutely agree	Agree	disagree	Neither agree nor object	Agree	Absolutely agree	disagree	Agree	Absolutely agree	Absolutely agree	Absolutely agree	Agree	Absolutely agree	Absolutely agree	Agree	disagree	Neither agree nor object	Agree	Agree	19	18	21	58	12	12	5	29	Not bad	Very well	accord with	A bit out of line	Very well	Very well	Very well	Very well	Very well	Very well	Very well
13425	Zhengzhou Shengda School of Economics and Trade Management	Henan-Zhengzhou	man	21.88	Han Chinese	Junior year (including: third year of higher vocational school)	17.67	Absolutely agree	Absolutely agree	Absolutely agree	Neither agree nor object	Absolutely agree	Absolutely agree	Agree	Absolutely agree	Absolutely agree	Absolutely agree	Absolutely agree	Absolutely agree	Absolutely agree	Absolutely agree	Absolutely agree	Absolutely agree	Absolutely agree	Absolutely agree	Absolutely agree	Neither agree nor object	disagree	Absolutely agree	Absolutely agree	18	24	25	67	13	15	5	33	Not bad	Very well	accord with	A bit out of line	A bit out of line	A bit out of line	Very well	Very well	Very well	Very well	accord with
13741	Zhengzhou Shengda School of Economics and Trade Management	Henan-Zhengzhou	man	19.08	Han Chinese	Sophomore (including: second year of higher vocational school)	27.44	Agree	Agree	Absolutely agree	Agree	Agree	Absolutely agree	Agree	Agree	Agree	Agree	Agree	Agree	Agree	Agree	Agree	Agree	Agree	Agree	Agree	Agree	Agree	Agree	Agree	17	21	20	58	10	12	8	30	General	accord with	accord with	accord with	accord with	accord with	accord with	accord with	accord with	accord with	accord with
13746	Zhengzhou Shengda School of Economics and Trade Management	Henan-Zhengzhou	man	19.51	Han Chinese	Sophomore (including: second year of higher vocational school)	19.61	Agree	Agree	Agree	Agree	Agree	Agree	Agree	Agree	Agree	Agree	Agree	Agree	Agree	Agree	Agree	Agree	Agree	Agree	Agree	Agree	Agree	Agree	Agree	16	20	20	56	11	12	8	31	Not bad	accord with	accord with	accord with	accord with	accord with	accord with	accord with	accord with	accord with	accord with
13752	Zhengzhou Shengda School of Economics and Trade Management	Henan-Zhengzhou	man	22.06	Han Chinese	Sophomore (including: second year of higher vocational school)	20.9	Absolutely agree	Absolutely agree	Absolutely agree	Absolutely agree	Absolutely agree	Absolutely agree	Absolutely agree	Absolutely agree	Absolutely agree	Absolutely agree	Absolutely agree	Absolutely agree	Absolutely agree	Absolutely agree	Absolutely agree	Absolutely agree	Absolutely agree	Absolutely agree	Absolutely agree	Absolutely agree	Absolutely agree	Absolutely agree	Absolutely agree	20	25	25	70	15	15	10	40	Very good	Very well	Very well	Very well	Very well	Very well	Very well	Very well	Very well	Very well	Very well
13756	Zhengzhou Shengda School of Economics and Trade Management	Henan-Zhengzhou	woman	16.28	Han Chinese	Freshman year (including: first year of higher vocational school)	22.86	Neither agree nor object	Neither agree nor object	Neither agree nor object	Neither agree nor object	Neither agree nor object	Absolutely agree	Neither agree nor object	Neither agree nor object	Neither agree nor object	Neither agree nor object	Neither agree nor object	Agree	Neither agree nor object	Neither agree nor object	Neither agree nor object	Neither agree nor object	Absolutely agree	Neither agree nor object	Neither agree nor object	Absolutely agree	Agree	Agree	Neither agree nor object	12	17	16	45	10	10	9	29	Very good	Very well	accord with	accord with	A bit out of line	accord with	Very well	accord with	accord with	accord with	accord with
13761	Zhengzhou Shengda School of Economics and Trade Management	Henan-Zhengzhou	man	21.49	Han Chinese	Junior year (including: third year of higher vocational school)	22.09	Agree	Agree	Agree	Agree	Agree	Agree	Agree	Agree	Agree	Agree	Agree	Agree	Agree	Agree	Agree	Agree	Agree	Agree	Agree	Agree	Agree	Agree	Agree	16	20	20	56	10	12	8	30	Not bad	accord with	accord with	accord with	accord with	accord with	accord with	accord with	accord with	accord with	accord with
13762	Zhengzhou Shengda School of Economics and Trade Management	Henan-Zhengzhou	man	18.51	Han Chinese	Freshman year (including: first year of higher vocational school)	20.99	Absolutely agree	Neither agree nor object	Absolutely agree	Absolutely agree	Absolutely agree	Absolutely agree	Absolutely agree	Absolutely agree	Absolutely agree	Absolutely agree	Absolutely agree	Absolutely agree	Absolutely agree	Absolutely agree	Absolutely agree	Absolutely agree	Absolutely agree	Absolutely agree	Absolutely agree	Absolutely agree	Absolutely agree	Absolutely agree	Absolutely agree	18	25	25	68	13	15	10	38	Not bad	accord with	accord with	accord with	accord with	accord with	accord with	accord with	accord with	accord with	accord with
13764	Zhengzhou Shengda School of Economics and Trade Management	Henan-Zhengzhou	woman	18.95	Han Chinese	Freshman year (including: first year of higher vocational school)	21.51	Agree	Agree	Agree	Neither agree nor object	Neither agree nor object	Agree	Neither agree nor object	Neither agree nor object	Neither agree nor object	Neither agree nor object	Neither agree nor object	Neither agree nor object	Neither agree nor object	Neither agree nor object	Neither agree nor object	Neither agree nor object	Neither agree nor object	Neither agree nor object	Neither agree nor object	Neither agree nor object	Neither agree nor object	Neither agree nor object	Neither agree nor object	15	16	15	46	7	9	6	22	Very good	accord with	accord with	accord with	accord with	accord with	accord with	accord with	accord with	accord with	accord with
13766	Zhengzhou Shengda School of Economics and Trade Management	Henan-Zhengzhou	woman	17.74	Minority; My nation is:	Freshman year (including: first year of higher vocational school)	20.05	Agree	Agree	Agree	Agree	Agree	Agree	Neither agree nor object	Neither agree nor object	Agree	Neither agree nor object	Neither agree nor object	Agree	Agree	Neither agree nor object	Agree	Neither agree nor object	Neither agree nor object	disagree	Neither agree nor object	Neither agree nor object	Absolutely agree	Absolutely agree	Absolutely agree	16	18	17	51	8	13	8	29	Not bad	accord with	A bit out of line	A bit out of line	accord with	accord with	accord with	A bit out of line	accord with	accord with	accord with
13769	Zhengzhou Shengda School of Economics and Trade Management	Henan-Zhengzhou	man	20.44	Han Chinese	Junior year (including: third year of higher vocational school)	18.52	Absolutely agree	Absolutely agree	Absolutely agree	Absolutely agree	Absolutely agree	Absolutely agree	Absolutely agree	Absolutely agree	Absolutely agree	Absolutely agree	Absolutely agree	Absolutely agree	Absolutely agree	Absolutely agree	Absolutely agree	Absolutely agree	Absolutely agree	Absolutely agree	Absolutely agree	Absolutely agree	Absolutely agree	Absolutely agree	Absolutely agree	20	25	25	70	15	15	10	40	Not bad	Very well	Very well	Very well	Very well	Very well	Very well	Very well	Very well	Very well	Very well
13771	Zhengzhou Shengda School of Economics and Trade Management	Henan-Zhengzhou	woman	19.58	Han Chinese	Freshman year (including: first year of higher vocational school)	23.51	Neither agree nor object	disagree	Neither agree nor object	Neither agree nor object	Agree	Neither agree nor object	Neither agree nor object	Neither agree nor object	Neither agree nor object	Neither agree nor object	Neither agree nor object	Agree	Agree	Neither agree nor object	Neither agree nor object	Neither agree nor object	Neither agree nor object	Neither agree nor object	Neither agree nor object	Neither agree nor object	Neither agree nor object	Neither agree nor object	Neither agree nor object	11	15	17	43	9	9	6	24	Not bad	accord with	accord with	accord with	A bit out of line	A bit out of line	accord with	A bit out of line	A bit out of line	accord with	A bit out of line
13772	Zhengzhou Shengda School of Economics and Trade Management	Henan-Zhengzhou	woman	19.06	Han Chinese	Freshman year (including: first year of higher vocational school)	23.66	Neither agree nor object	Neither agree nor object	Neither agree nor object	Neither agree nor object	Neither agree nor object	Agree	Agree	Agree	Agree	Agree	Agree	Agree	Agree	Agree	Agree	Agree	Agree	Agree	Agree	Agree	Neither agree nor object	Neither agree nor object	Neither agree nor object	12	20	20	52	11	10	7	28	Not bad	accord with	accord with	accord with	accord with	accord with	accord with	accord with	accord with	accord with	accord with
13775	Zhengzhou Shengda School of Economics and Trade Management	Henan-Zhengzhou	man	19.08	Han Chinese	Freshman year (including: first year of higher vocational school)	25.31	Agree	disagree	Absolutely agree	Absolutely agree	Absolutely agree	Absolutely agree	Absolutely agree	Absolutely agree	Absolutely agree	Agree	Agree	Agree	Agree	Agree	Agree	Agree	Absolutely agree	Agree	Agree	Neither agree nor object	Neither agree nor object	Absolutely agree	Neither agree nor object	16	24	20	60	14	12	6	32	Very good	accord with	accord with	A bit out of line	accord with	A bit out of line	accord with	accord with	A bit out of line	accord with	accord with
13779	Zhengzhou Shengda School of Economics and Trade Management	Henan-Zhengzhou	man	18.86	Han Chinese	Freshman year (including: first year of higher vocational school)	20.57	Absolutely agree	Absolutely agree	Absolutely agree	Absolutely agree	Absolutely agree	Absolutely agree	Absolutely agree	Absolutely agree	Neither agree nor object	Absolutely agree	Absolutely agree	Absolutely agree	Absolutely agree	Absolutely agree	Absolutely agree	Absolutely agree	Absolutely agree	Absolutely agree	Absolutely agree	Neither agree nor object	Neither agree nor object	Absolutely agree	Absolutely agree	20	23	25	68	13	15	6	34	Not bad	accord with	accord with	accord with	accord with	accord with	accord with	accord with	accord with	accord with	accord with
13781	Zhengzhou Shengda School of Economics and Trade Management	Henan-Zhengzhou	man	18.57	Han Chinese	Freshman year (including: first year of higher vocational school)	26.49	Absolutely agree	Neither agree nor object	Agree	Agree	Neither agree nor object	Neither agree nor object	Agree	Agree	Agree	Absolutely agree	Neither agree nor object	Agree	Agree	Agree	Agree	Agree	Neither agree nor object	Neither agree nor object	Neither agree nor object	disagree	disagree	Agree	Agree	16	19	20	55	9	11	4	24	Not bad	A bit out of line	A bit out of line	A bit out of line	A bit out of line	A bit out of line	accord with	accord with	accord with	accord with	A bit out of line
13782	Zhengzhou Shengda School of Economics and Trade Management	Henan-Zhengzhou	man	18.61	Han Chinese	Freshman year (including: first year of higher vocational school)	20.07	Agree	Agree	Agree	Agree	Agree	Agree	Agree	Agree	Agree	Agree	Agree	Agree	Neither agree nor object	Agree	Agree	Agree	Agree	Agree	Agree	Agree	Agree	Agree	Agree	16	20	19	55	12	12	8	32	General	Very well	A bit out of line	A bit out of line	accord with	accord with	accord with	accord with	accord with	accord with	accord with
13783	Zhengzhou Shengda School of Economics and Trade Management	Henan-Zhengzhou	man	18.3	Han Chinese	Freshman year (including: first year of higher vocational school)	24.44	Agree	Agree	Agree	Agree	Agree	Agree	Agree	Agree	Agree	Agree	disagree	Agree	Agree	Agree	Agree	disagree	Agree	Agree	Agree	Neither agree nor object	Neither agree nor object	Agree	disagree	16	20	18	54	11	10	6	27	General	accord with	accord with	accord with	accord with	accord with	accord with	accord with	accord with	accord with	accord with
13785	Zhengzhou Shengda School of Economics and Trade Management	Henan-Zhengzhou	man	18.31	Han Chinese	Freshman year (including: first year of higher vocational school)	18.38	Agree	Neither agree nor object	Neither agree nor object	Agree	Agree	Absolutely agree	Neither agree nor object	Agree	Neither agree nor object	Absolutely agree	Absolutely agree	Absolutely agree	Neither agree nor object	Agree	Neither agree nor object	Absolutely agree	Absolutely agree	Agree	Agree	Neither agree nor object	Neither agree nor object	Absolutely agree	Absolutely agree	14	18	22	54	14	14	6	34	Very good	accord with	A bit out of line	A bit out of line	accord with	A bit out of line	accord with	accord with	A bit out of line	accord with	A bit out of line
13786	Zhengzhou Shengda School of Economics and Trade Management	Henan-Zhengzhou	man	19.23	Han Chinese	Freshman year (including: first year of higher vocational school)	27.76	Neither agree nor object	Neither agree nor object	Neither agree nor object	Neither agree nor object	Agree	Agree	Agree	Agree	Agree	Agree	Agree	Agree	Agree	Agree	Agree	Agree	Agree	disagree	Agree	Neither agree nor object	disagree	Agree	disagree	12	20	20	52	8	10	5	23	Not bad	A bit out of line	A bit out of line	A bit out of line	A bit out of line	A bit out of line	A bit out of line	A bit out of line	A bit out of line	accord with	A bit out of line
13787	Zhengzhou Shengda School of Economics and Trade Management	Henan-Zhengzhou	man	19.9	Han Chinese	Freshman year (including: first year of higher vocational school)	19.32	Neither agree nor object	Neither agree nor object	Neither agree nor object	Neither agree nor object	Absolutely agree	Absolutely agree	Absolutely agree	Absolutely agree	Agree	Agree	Agree	Agree	Agree	Agree	Agree	Absolutely disagree	Absolutely agree	Absolutely agree	Absolutely agree	Neither agree nor object	Neither agree nor object	Absolutely agree	Absolutely agree	12	23	20	55	13	15	6	34	Not bad	accord with	accord with	accord with	accord with	accord with	accord with	accord with	accord with	accord with	accord with
13795	Zhengzhou Shengda School of Economics and Trade Management	Henan-Zhengzhou	woman	18.89	Han Chinese	Freshman year (including: first year of higher vocational school)	19.96	Neither agree nor object	Neither agree nor object	Neither agree nor object	Neither agree nor object	Neither agree nor object	Neither agree nor object	Neither agree nor object	Neither agree nor object	Neither agree nor object	disagree	Agree	Agree	Absolutely agree	Absolutely agree	Agree	Neither agree nor object	Neither agree nor object	disagree	Agree	Agree	Neither agree nor object	Agree	Agree	12	16	20	48	8	12	7	27	Not bad	accord with	accord with	A bit out of line	A bit out of line	A bit out of line	accord with	accord with	accord with	accord with	accord with
13799	Zhengzhou Shengda School of Economics and Trade Management	Henan-Zhengzhou	woman	19.01	Han Chinese	Freshman year (including: first year of higher vocational school)	21.76	disagree	disagree	disagree	disagree	Agree	Agree	Neither agree nor object	Neither agree nor object	Agree	Agree	Agree	Agree	Agree	Agree	Agree	Agree	Absolutely disagree	Neither agree nor object	Absolutely agree	Agree	Agree	Absolutely agree	Agree	8	18	20	46	8	14	8	30	General	accord with	accord with	A bit out of line	A bit out of line	A bit out of line	accord with	accord with	accord with	accord with	A bit out of line
13800	Zhengzhou Shengda School of Economics and Trade Management	Henan-Zhengzhou	woman	18.15	Han Chinese	Freshman year (including: first year of higher vocational school)	18.34	Neither agree nor object	Neither agree nor object	disagree	Agree	Agree	Agree	Agree	Agree	Agree	Agree	Agree	Agree	Agree	Agree	Agree	Agree	Agree	Agree	Agree	Agree	Neither agree nor object	Agree	Agree	12	20	20	52	11	12	7	30	Not bad	accord with	accord with	A bit out of line	A bit out of line	accord with	accord with	accord with	accord with	accord with	A bit out of line
13805	Zhengzhou Shengda School of Economics and Trade Management	Henan-Zhengzhou	man	18.79	Han Chinese	Freshman year (including: first year of higher vocational school)	23.12	Agree	Agree	Agree	Agree	Agree	Agree	Agree	Absolutely agree	Agree	Agree	Agree	Agree	Agree	Agree	Agree	Agree	Agree	Agree	Agree	Agree	Agree	Agree	Agree	16	21	20	57	13	12	8	33	Not bad	accord with	A bit out of line	A bit out of line	A bit out of line	A bit out of line	A bit out of line	A bit out of line	A bit out of line	accord with	accord with
13807	Zhengzhou Shengda School of Economics and Trade Management	Henan-Zhengzhou	man	21.21	Han Chinese	Sophomore (including: second year of higher vocational school)	49.63	Neither agree nor object	Agree	Agree	Neither agree nor object	Agree	Neither agree nor object	Agree	Neither agree nor object	Neither agree nor object	Agree	Neither agree nor object	Neither agree nor object	Agree	Neither agree nor object	Neither agree nor object	Agree	Neither agree nor object	Agree	Neither agree nor object	Neither agree nor object	Agree	Neither agree nor object	Neither agree nor object	14	16	17	47	9	9	7	25	Not bad	accord with	A bit out of line	accord with	accord with	accord with	accord with	accord with	accord with	accord with	accord with
13810	Zhengzhou Shengda School of Economics and Trade Management	Henan-Zhengzhou	woman	19.23	Han Chinese	Freshman year (including: first year of higher vocational school)	20.96	Absolutely agree	Absolutely disagree	Absolutely agree	Absolutely agree	Absolutely agree	Absolutely agree	Absolutely agree	Absolutely agree	Absolutely agree	Absolutely agree	Absolutely agree	Absolutely agree	Absolutely agree	Absolutely agree	Absolutely agree	Absolutely agree	Absolutely agree	Absolutely agree	Absolutely agree	Absolutely agree	Absolutely agree	Absolutely agree	Absolutely agree	16	25	25	66	14	15	10	39	General	Very well	Very well	Very well	Very well	Very well	Very well	Very well	Very well	Very well	Very well
13812	Zhengzhou Shengda School of Economics and Trade Management	Henan-Pingdingshan	man	20.78	Han Chinese	Junior year (including: third year of higher vocational school)	22.89	Neither agree nor object	Neither agree nor object	Neither agree nor object	Neither agree nor object	Neither agree nor object	Neither agree nor object	Neither agree nor object	Neither agree nor object	Neither agree nor object	Neither agree nor object	Neither agree nor object	Neither agree nor object	Neither agree nor object	Neither agree nor object	Neither agree nor object	Neither agree nor object	Agree	disagree	Agree	Agree	Agree	Agree	Agree	12	15	15	42	11	12	8	31	Very good	Very well	Very well	accord with	accord with	Very well	accord with	accord with	Very well	accord with	accord with
13813	Zhengzhou Shengda School of Economics and Trade Management	Henan-Zhengzhou	woman	17.97	Han Chinese	Freshman year (including: first year of higher vocational school)	50.68	Agree	disagree	Agree	disagree	Neither agree nor object	disagree	Neither agree nor object	disagree	disagree	Agree	Absolutely agree	Agree	Absolutely agree	Agree	Neither agree nor object	disagree	Neither agree nor object	Neither agree nor object	Agree	Neither agree nor object	Neither agree nor object	Agree	Agree	12	12	22	46	8	12	6	26	Not bad	accord with	A bit out of line	A bit out of line	A bit out of line	A bit out of line	accord with	A bit out of line	A bit out of line	accord with	A bit out of line
13814	Zhengzhou Shengda School of Economics and Trade Management	Henan-Zhengzhou	man	19.08	Han Chinese	Freshman year (including: first year of higher vocational school)	28.63	Absolutely disagree	Agree	Neither agree nor object	disagree	Neither agree nor object	Agree	disagree	Absolutely agree	disagree	Neither agree nor object	Absolutely agree	Absolutely agree	Absolutely agree	Absolutely agree	Neither agree nor object	Absolutely disagree	Absolutely agree	Neither agree nor object	Absolutely agree	Absolutely agree	Absolutely agree	Absolutely disagree	Absolutely disagree	10	16	23	49	11	7	10	28	Not bad	accord with	Very well	A bit out of line	accord with	does not conform	A bit out of line	A bit out of line	accord with	A bit out of line	A bit out of line
13827	Zhengzhou Shengda School of Economics and Trade Management	Henan-Zhengzhou	woman	18.64	Han Chinese	Freshman year (including: first year of higher vocational school)	18.51	Agree	Agree	Agree	Agree	Agree	Agree	Agree	Agree	Neither agree nor object	Agree	Agree	Agree	Neither agree nor object	Agree	Agree	Agree	Agree	Agree	Agree	Agree	Agree	Agree	Neither agree nor object	16	19	19	54	11	11	8	30	General	accord with	A bit out of line	A bit out of line	A bit out of line	accord with	accord with	A bit out of line	A bit out of line	accord with	A bit out of line
13828	Zhengzhou Shengda School of Economics and Trade Management	Henan-Zhengzhou	man	21.55	Han Chinese	Junior year (including: third year of higher vocational school)	19.59	Neither agree nor object	Neither agree nor object	Neither agree nor object	Neither agree nor object	Neither agree nor object	Neither agree nor object	Neither agree nor object	Neither agree nor object	Neither agree nor object	Neither agree nor object	Neither agree nor object	Neither agree nor object	Neither agree nor object	Neither agree nor object	Neither agree nor object	Neither agree nor object	Neither agree nor object	Neither agree nor object	Neither agree nor object	Neither agree nor object	Neither agree nor object	Neither agree nor object	Neither agree nor object	12	15	15	42	9	9	6	24	Not bad	A bit out of line	A bit out of line	A bit out of line	A bit out of line	A bit out of line	A bit out of line	A bit out of line	A bit out of line	A bit out of line	A bit out of line
13835	Zhengzhou Shengda School of Economics and Trade Management	Henan-Zhengzhou	woman	19.82	Han Chinese	Freshman year (including: first year of higher vocational school)	21.72	disagree	disagree	disagree	Agree	Absolutely agree	Agree	Neither agree nor object	Neither agree nor object	Agree	Neither agree nor object	Neither agree nor object	Absolutely agree	Absolutely agree	Absolutely agree	disagree	disagree	Absolutely agree	Agree	Absolutely agree	Neither agree nor object	Agree	Absolutely agree	Neither agree nor object	10	16	21	47	11	13	7	31	Very good	Very well	Very well	A bit out of line	accord with	accord with	Very well	accord with	Very well	Very well	Very well
13837	Zhengzhou Shengda School of Economics and Trade Management	Henan-Zhengzhou	man	19.36	Han Chinese	Freshman year (including: first year of higher vocational school)	25.01	Agree	disagree	Absolutely agree	Neither agree nor object	Agree	Agree	Agree	Agree	Neither agree nor object	Agree	Agree	Agree	Agree	Agree	Agree	Agree	Neither agree nor object	Agree	Agree	Neither agree nor object	disagree	Agree	Neither agree nor object	14	19	20	53	9	11	5	25	Not bad	accord with	accord with	A bit out of line	A bit out of line	A bit out of line	accord with	accord with	A bit out of line	accord with	A bit out of line
13838	Zhengzhou Shengda School of Economics and Trade Management	Henan-Zhengzhou	woman	19.06	Han Chinese	Sophomore (including: second year of higher vocational school)	19.72	Neither agree nor object	Neither agree nor object	Neither agree nor object	Neither agree nor object	Neither agree nor object	Neither agree nor object	Neither agree nor object	Neither agree nor object	Neither agree nor object	Agree	Neither agree nor object	Agree	Agree	Agree	Agree	Agree	Agree	Agree	Agree	Agree	Neither agree nor object	Agree	Agree	12	16	19	47	11	12	7	30	Not bad	accord with	accord with	accord with	accord with	accord with	accord with	accord with	accord with	accord with	accord with
13840	Zhengzhou Shengda School of Economics and Trade Management	Henan-Zhengzhou	man	0.07	Han Chinese	Sophomore (including: second year of higher vocational school)	20.06	Agree	Agree	Neither agree nor object	Agree	Agree	Neither agree nor object	Neither agree nor object	Neither agree nor object	Agree	Neither agree nor object	Agree	Agree	Neither agree nor object	Neither agree nor object	Neither agree nor object	Neither agree nor object	Neither agree nor object	Neither agree nor object	Neither agree nor object	Neither agree nor object	Neither agree nor object	Neither agree nor object	Neither agree nor object	15	16	17	48	11	9	6	26	Very good	accord with	accord with	accord with	accord with	accord with	accord with	accord with	accord with	accord with	accord with
13848	Zhengzhou Shengda School of Economics and Trade Management	Henan-Zhengzhou	woman	17.94	Han Chinese	Freshman year (including: first year of higher vocational school)	18.75	Agree	Neither agree nor object	Neither agree nor object	Neither agree nor object	Agree	Agree	Neither agree nor object	Neither agree nor object	Neither agree nor object	Agree	Neither agree nor object	Agree	Agree	Agree	Agree	Neither agree nor object	Absolutely agree	Neither agree nor object	Agree	Absolutely agree	Absolutely agree	Absolutely agree	Neither agree nor object	13	17	19	49	13	12	10	35	General	Very well	accord with	A bit out of line	accord with	accord with	accord with	accord with	A bit out of line	accord with	A bit out of line
13849	Zhengzhou Shengda School of Economics and Trade Management	Henan-Zhengzhou	woman	18.53	Han Chinese	Sophomore (including: second year of higher vocational school)	18.07	Neither agree nor object	Neither agree nor object	Neither agree nor object	Neither agree nor object	Neither agree nor object	Neither agree nor object	Neither agree nor object	Neither agree nor object	Neither agree nor object	Neither agree nor object	Neither agree nor object	Neither agree nor object	Neither agree nor object	Neither agree nor object	Neither agree nor object	Neither agree nor object	Neither agree nor object	Neither agree nor object	Neither agree nor object	Neither agree nor object	Neither agree nor object	Neither agree nor object	Neither agree nor object	12	15	15	42	10	9	6	25	General	A bit out of line	accord with	does not conform	A bit out of line	A bit out of line	accord with	A bit out of line	A bit out of line	accord with	A bit out of line
13851	Zhengzhou Shengda School of Economics and Trade Management	Henan-Zhengzhou	man	17.99	Han Chinese	Freshman year (including: first year of higher vocational school)	19.03	Absolutely agree	Neither agree nor object	Neither agree nor object	Neither agree nor object	Agree	Neither agree nor object	Neither agree nor object	Neither agree nor object	Absolutely agree	Neither agree nor object	Absolutely agree	Absolutely agree	Absolutely agree	Neither agree nor object	Neither agree nor object	Neither agree nor object	Absolutely agree	Absolutely agree	Absolutely agree	Absolutely agree	Absolutely agree	Absolutely agree	Absolutely agree	14	17	21	52	12	15	10	37	Very good	A bit out of line	A bit out of line	accord with	A bit out of line	A bit out of line	Very well	Very well	accord with	A bit out of line	accord with
13854	Zhengzhou Shengda School of Economics and Trade Management	Henan-Shangqiu	woman	19.16	Han Chinese	Freshman year (including: first year of higher vocational school)	19.05	Neither agree nor object	Neither agree nor object	Neither agree nor object	Neither agree nor object	Neither agree nor object	Neither agree nor object	Neither agree nor object	Neither agree nor object	Neither agree nor object	Neither agree nor object	Neither agree nor object	Neither agree nor object	Neither agree nor object	Neither agree nor object	Neither agree nor object	Neither agree nor object	Neither agree nor object	Neither agree nor object	Neither agree nor object	Neither agree nor object	Neither agree nor object	Neither agree nor object	Neither agree nor object	12	15	15	42	9	9	6	24	Not bad	accord with	accord with	accord with	accord with	accord with	accord with	accord with	accord with	accord with	accord with
13858	Zhengzhou Shengda School of Economics and Trade Management	Henan-Zhengzhou	woman	18.67	Han Chinese	Freshman year (including: first year of higher vocational school)	18.75	Agree	Agree	Agree	Agree	Agree	Agree	Agree	Agree	Agree	Agree	Agree	Agree	Agree	Agree	Agree	Agree	Agree	Agree	Agree	Agree	Agree	Agree	Agree	16	20	20	56	10	12	8	30	Not bad	accord with	A bit out of line	A bit out of line	A bit out of line	A bit out of line	A bit out of line	accord with	accord with	accord with	A bit out of line
13862	Zhengzhou Shengda School of Economics and Trade Management	Henan-Zhengzhou	woman	18.51	Han Chinese	Freshman year (including: first year of higher vocational school)	17.58	disagree	disagree	Neither agree nor object	disagree	Neither agree nor object	Agree	Neither agree nor object	Neither agree nor object	Neither agree nor object	Neither agree nor object	Agree	Agree	Agree	Neither agree nor object	Neither agree nor object	Neither agree nor object	Neither agree nor object	Neither agree nor object	Agree	Neither agree nor object	Neither agree nor object	Agree	Neither agree nor object	9	16	18	43	10	11	6	27	Very good	accord with	A bit out of line	A bit out of line	accord with	A bit out of line	accord with	accord with	accord with	A bit out of line	A bit out of line
13867	Zhengzhou Shengda School of Economics and Trade Management	Henan-Zhengzhou	woman	18.87	Han Chinese	Freshman year (including: first year of higher vocational school)	21.83	disagree	Absolutely disagree	disagree	disagree	disagree	disagree	disagree	disagree	disagree	disagree	Agree	disagree	Agree	Neither agree nor object	Neither agree nor object	Neither agree nor object	Agree	Agree	Agree	Agree	disagree	Agree	Neither agree nor object	7	11	15	33	10	11	6	27	General	A bit out of line	A bit out of line	A bit out of line	A bit out of line	A bit out of line	A bit out of line	A bit out of line	A bit out of line	A bit out of line	A bit out of line
13869	Zhengzhou Shengda School of Economics and Trade Management	Henan-Zhengzhou	man	18.36	Han Chinese	Freshman year (including: first year of higher vocational school)	55.85	Agree	Neither agree nor object	Neither agree nor object	Neither agree nor object	Neither agree nor object	Neither agree nor object	Neither agree nor object	Neither agree nor object	Neither agree nor object	Neither agree nor object	Neither agree nor object	Neither agree nor object	Neither agree nor object	Neither agree nor object	Neither agree nor object	Neither agree nor object	Neither agree nor object	Neither agree nor object	Neither agree nor object	Neither agree nor object	Neither agree nor object	Neither agree nor object	Neither agree nor object	13	15	15	43	8	9	6	23	General	A bit out of line	A bit out of line	A bit out of line	A bit out of line	A bit out of line	A bit out of line	A bit out of line	A bit out of line	A bit out of line	A bit out of line
13878	Zhengzhou Shengda School of Economics and Trade Management	Henan-Zhengzhou	man	19.64	Han Chinese	Freshman year (including: first year of higher vocational school)	19.59	Neither agree nor object	Neither agree nor object	Neither agree nor object	Neither agree nor object	Neither agree nor object	Neither agree nor object	Neither agree nor object	Neither agree nor object	Neither agree nor object	Neither agree nor object	Neither agree nor object	Neither agree nor object	Agree	Agree	Agree	Agree	Agree	Agree	Agree	Agree	Agree	Agree	Agree	12	16	17	45	12	12	8	32	Not bad	accord with	accord with	accord with	accord with	accord with	accord with	accord with	accord with	accord with	accord with
13886	Zhengzhou Shengda School of Economics and Trade Management	Henan-Zhengzhou	woman	15.96	Han Chinese	Freshman year (including: first year of higher vocational school)	18.59	Agree	disagree	Agree	disagree	Agree	Agree	Neither agree nor object	Neither agree nor object	Neither agree nor object	Agree	Agree	Neither agree nor object	Neither agree nor object	Neither agree nor object	Neither agree nor object	Neither agree nor object	Agree	Agree	Neither agree nor object	Neither agree nor object	Neither agree nor object	Agree	Neither agree nor object	12	16	17	45	11	10	6	27	General	accord with	accord with	A bit out of line	A bit out of line	A bit out of line	accord with	A bit out of line	A bit out of line	accord with	A bit out of line
13890	Zhengzhou Shengda School of Economics and Trade Management	Henan-Luoyang	man	18.72	Han Chinese	Freshman year (including: first year of higher vocational school)	24.77	Agree	Neither agree nor object	Agree	Neither agree nor object	Agree	Agree	Agree	Neither agree nor object	Agree	Agree	Agree	Agree	Neither agree nor object	Agree	Neither agree nor object	Neither agree nor object	Neither agree nor object	Agree	Agree	Neither agree nor object	Neither agree nor object	Agree	Neither agree nor object	14	18	19	51	12	11	6	29	Very good	accord with	accord with	A bit out of line	accord with	accord with	accord with	A bit out of line	accord with	accord with	accord with
13894	Zhengzhou Shengda School of Economics and Trade Management	Henan-Zhengzhou	man	21.84	Han Chinese	Freshman year (including: first year of higher vocational school)	27.44	Neither agree nor object	Neither agree nor object	Neither agree nor object	Neither agree nor object	Neither agree nor object	Neither agree nor object	Neither agree nor object	Neither agree nor object	Neither agree nor object	Neither agree nor object	Neither agree nor object	Neither agree nor object	Neither agree nor object	Neither agree nor object	Neither agree nor object	Neither agree nor object	Neither agree nor object	Neither agree nor object	Neither agree nor object	Neither agree nor object	Neither agree nor object	Neither agree nor object	Neither agree nor object	12	15	15	42	9	9	6	24	Not bad	accord with	accord with	accord with	accord with	accord with	accord with	accord with	A bit out of line	accord with	accord with
13897	Zhengzhou Shengda School of Economics and Trade Management	Henan-Zhengzhou	man	18.95	Minority; My nation is:	Freshman year (including: first year of higher vocational school)	26.54	Neither agree nor object	Neither agree nor object	Neither agree nor object	Neither agree nor object	Neither agree nor object	Neither agree nor object	Neither agree nor object	Neither agree nor object	Neither agree nor object	Neither agree nor object	Neither agree nor object	Neither agree nor object	Neither agree nor object	Neither agree nor object	Neither agree nor object	Neither agree nor object	Neither agree nor object	Neither agree nor object	Neither agree nor object	Neither agree nor object	Neither agree nor object	Neither agree nor object	Neither agree nor object	12	15	15	42	9	9	6	24	Not bad	accord with	A bit out of line	A bit out of line	accord with	accord with	A bit out of line	A bit out of line	accord with	A bit out of line	accord with
13901	Zhengzhou Shengda School of Economics and Trade Management	Henan-Zhengzhou	man	19.54	Han Chinese	Freshman year (including: first year of higher vocational school)	19.59	disagree	disagree	Neither agree nor object	disagree	Neither agree nor object	Neither agree nor object	Neither agree nor object	Neither agree nor object	Neither agree nor object	Neither agree nor object	Agree	Agree	Neither agree nor object	Agree	Agree	Agree	Absolutely agree	Absolutely agree	Absolutely agree	Absolutely agree	Absolutely agree	Absolutely agree	Agree	9	16	18	43	15	14	10	39	Not bad	accord with	accord with	accord with	accord with	accord with	accord with	accord with	accord with	accord with	accord with
13909	Zhengzhou Shengda School of Economics and Trade Management	Henan-Zhengzhou	man	19.18	Han Chinese	Freshman year (including: first year of higher vocational school)	24.34	Agree	Agree	Agree	Agree	Agree	Agree	Agree	Agree	Agree	Agree	Agree	Agree	Agree	Agree	Agree	Agree	Agree	Agree	Agree	Agree	Agree	Agree	Agree	16	20	20	56	11	12	8	31	Not bad	A bit out of line	A bit out of line	A bit out of line	A bit out of line	A bit out of line	A bit out of line	A bit out of line	A bit out of line	A bit out of line	A bit out of line
13933	Zhengzhou Shengda School of Economics and Trade Management	Henan-Zhengzhou	woman	18.16	Han Chinese	Freshman year (including: first year of higher vocational school)	18.03	Agree	Absolutely disagree	Absolutely agree	Absolutely agree	Neither agree nor object	Agree	Agree	Agree	Neither agree nor object	Absolutely agree	Absolutely agree	Neither agree nor object	Neither agree nor object	Absolutely agree	Absolutely agree	Agree	Agree	Agree	Neither agree nor object	Neither agree nor object	Neither agree nor object	Agree	Neither agree nor object	15	20	21	56	10	10	6	26	General	accord with	accord with	accord with	accord with	accord with	accord with	accord with	accord with	Very well	Very well
13977	Zhengzhou Shengda School of Economics and Trade Management	Henan-Zhengzhou	woman	20.19	Han Chinese	Freshman year (including: first year of higher vocational school)	18.59	Agree	Absolutely disagree	Agree	Agree	Agree	Agree	Agree	Agree	Agree	Agree	Agree	Agree	Agree	Agree	Agree	Agree	Agree	Agree	Agree	Agree	Agree	Agree	Agree	13	20	20	53	13	12	8	33	General	accord with	accord with	accord with	accord with	accord with	accord with	accord with	accord with	accord with	accord with
13995	Zhengzhou Shengda School of Economics and Trade Management	Henan-Zhengzhou	man	18.71	Han Chinese	Freshman year (including: first year of higher vocational school)	27.7	Agree	Neither agree nor object	Neither agree nor object	Neither agree nor object	Agree	Agree	Agree	Agree	Agree	Agree	Agree	Agree	Neither agree nor object	Agree	Agree	Agree	Agree	Agree	Agree	Agree	Agree	Agree	Agree	13	20	19	52	12	12	8	32	Not bad	accord with	accord with	accord with	accord with	A bit out of line	accord with	accord with	accord with	accord with	accord with
14006	Zhengzhou Shengda School of Economics and Trade Management	Henan-Zhengzhou	man	18.41	Han Chinese	Freshman year (including: first year of higher vocational school)	20.2	Agree	Agree	Agree	Agree	Agree	Agree	Agree	Agree	Agree	Agree	Agree	Agree	Agree	Agree	Agree	Agree	Agree	Agree	Agree	Agree	Agree	Agree	Agree	16	20	20	56	12	12	8	32	Not bad	accord with	accord with	accord with	accord with	accord with	accord with	accord with	accord with	accord with	accord with
14018	Zhengzhou Shengda School of Economics and Trade Management	Henan-Zhengzhou	woman	19.58	Han Chinese	Sophomore (including: second year of higher vocational school)	18.99	Neither agree nor object	Agree	Neither agree nor object	Agree	Agree	Agree	Agree	Agree	Agree	Agree	Agree	Agree	Agree	Agree	Agree	Agree	Agree	Agree	Agree	Neither agree nor object	Neither agree nor object	Agree	Agree	14	20	20	54	13	12	6	31	Very good	accord with	accord with	A bit out of line	accord with	accord with	accord with	accord with	A bit out of line	accord with	A bit out of line
14083	Zhengzhou Shengda School of Economics and Trade Management	Henan-Zhengzhou	woman	18.22	Han Chinese	Freshman year (including: first year of higher vocational school)	27.53	Agree	Agree	Neither agree nor object	Neither agree nor object	Neither agree nor object	Neither agree nor object	Neither agree nor object	Neither agree nor object	Agree	Neither agree nor object	Agree	Neither agree nor object	Agree	Neither agree nor object	Neither agree nor object	Neither agree nor object	Neither agree nor object	Agree	Agree	Agree	Agree	Agree	Neither agree nor object	14	16	17	47	10	11	8	29	Very good	accord with	accord with	A bit out of line	A bit out of line	A bit out of line	A bit out of line	accord with	accord with	accord with	A bit out of line
14109	Zhengzhou Shengda School of Economics and Trade Management	Henan-Zhengzhou	man	20.44	Han Chinese	Sophomore (including: second year of higher vocational school)	17.59	Neither agree nor object	Agree	Agree	Absolutely agree	Absolutely agree	Agree	Agree	Neither agree nor object	Neither agree nor object	Agree	Agree	Neither agree nor object	Absolutely agree	Agree	Neither agree nor object	Neither agree nor object	disagree	Agree	Absolutely agree	Agree	Agree	Neither agree nor object	Agree	16	17	20	53	10	12	8	30	Very poor	A bit out of line	accord with	accord with	A bit out of line	accord with	accord with	A bit out of line	accord with	A bit out of line	accord with
14133	Zhengzhou Shengda School of Economics and Trade Management	Henan-Zhengzhou	man	18.88	Han Chinese	Sophomore (including: second year of higher vocational school)	18.81	Agree	Neither agree nor object	Neither agree nor object	Neither agree nor object	Agree	Agree	Agree	Agree	Agree	Agree	Agree	Agree	Agree	Agree	Agree	Agree	Agree	Agree	Agree	Agree	Agree	Agree	Agree	13	20	20	53	11	12	8	31	Not bad	accord with	accord with	A bit out of line	accord with	accord with	accord with	accord with	accord with	accord with	A bit out of line
14146	Zhengzhou Shengda School of Economics and Trade Management	Henan-Zhengzhou	woman	18.39	Han Chinese	Freshman year (including: first year of higher vocational school)	19.96	Absolutely agree	Agree	Absolutely agree	disagree	Absolutely agree	Absolutely agree	Absolutely agree	Absolutely agree	Absolutely agree	Absolutely agree	disagree	Absolutely agree	Absolutely agree	Absolutely agree	Agree	disagree	Absolutely agree	Absolutely agree	Absolutely agree	Agree	Agree	Absolutely agree	Agree	16	24	22	62	14	14	8	36	Not bad	accord with	A bit out of line	A bit out of line	A bit out of line	A bit out of line	accord with	A bit out of line	A bit out of line	accord with	A bit out of line
14148	Zhengzhou Shengda School of Economics and Trade Management	Henan-Zhengzhou	man	19.38	Han Chinese	Freshman year (including: first year of higher vocational school)	53.55	Neither agree nor object	Neither agree nor object	Agree	Agree	Absolutely agree	Agree	Agree	Agree	Agree	Agree	Agree	Agree	Absolutely agree	Absolutely agree	Absolutely agree	Absolutely agree	Absolutely agree	Absolutely agree	Absolutely agree	Absolutely agree	Absolutely agree	Absolutely agree	Absolutely agree	14	21	22	57	14	15	10	39	Very good	accord with	A bit out of line	accord with	accord with	A bit out of line	Very well	accord with	accord with	accord with	accord with
14152	Zhengzhou Shengda School of Economics and Trade Management	Henan-Zhengzhou	woman	18.09	Han Chinese	Freshman year (including: first year of higher vocational school)	18.37	Agree	Agree	Agree	Agree	Neither agree nor object	Neither agree nor object	Neither agree nor object	Neither agree nor object	Neither agree nor object	Neither agree nor object	Neither agree nor object	Neither agree nor object	Neither agree nor object	Neither agree nor object	Neither agree nor object	Neither agree nor object	Agree	Agree	Agree	Agree	Agree	Agree	Agree	16	15	15	46	11	12	8	31	Not bad	Very well	A bit out of line	accord with	accord with	accord with	accord with	accord with	accord with	accord with	accord with
14153	Zhengzhou Shengda School of Economics and Trade Management	Henan-Zhengzhou	man	20.33	Han Chinese	Sophomore (including: second year of higher vocational school)	52.47	Agree	Neither agree nor object	disagree	Neither agree nor object	Neither agree nor object	Agree	Neither agree nor object	Neither agree nor object	Neither agree nor object	disagree	Agree	Neither agree nor object	Neither agree nor object	Agree	Neither agree nor object	Agree	Neither agree nor object	Agree	Neither agree nor object	Agree	Neither agree nor object	disagree	Neither agree nor object	12	16	16	44	9	8	7	24	Not bad	accord with	accord with	A bit out of line	A bit out of line	accord with	A bit out of line	accord with	accord with	A bit out of line	accord with
14155	Zhengzhou Shengda School of Economics and Trade Management	Henan-Zhengzhou	woman	20.1	Han Chinese	Sophomore (including: second year of higher vocational school)	24.77	Agree	Neither agree nor object	Agree	Neither agree nor object	Agree	Agree	Agree	Agree	Agree	Agree	Agree	Agree	Agree	Agree	Agree	Agree	Agree	Agree	Agree	Agree	Agree	Agree	Agree	14	20	20	54	11	12	8	31	Very good	accord with	accord with	accord with	accord with	accord with	accord with	accord with	accord with	accord with	accord with
14156	Zhengzhou Shengda School of Economics and Trade Management	Henan-Zhengzhou	man	20.08	Han Chinese	Sophomore (including: second year of higher vocational school)	23.66	Agree	Agree	Absolutely agree	Agree	Neither agree nor object	Agree	Agree	Absolutely agree	Agree	Neither agree nor object	Agree	Absolutely agree	Agree	Absolutely agree	Agree	Absolutely agree	Agree	Absolutely agree	Agree	Absolutely agree	Agree	Absolutely agree	Agree	17	21	21	59	12	13	9	34	Very good	accord with	accord with	accord with	accord with	Very well	accord with	Very well	accord with	accord with	Very well
14157	Zhengzhou Shengda School of Economics and Trade Management	Henan-Zhengzhou	woman	20.1	Han Chinese	Sophomore (including: second year of higher vocational school)	24.46	Agree	Neither agree nor object	Agree	Agree	Agree	Agree	Agree	Agree	Agree	Agree	Agree	Agree	Agree	Agree	Agree	Agree	Agree	Agree	Agree	Agree	Agree	Agree	Agree	15	20	20	55	11	12	8	31	Not bad	A bit out of line	Very well	A bit out of line	accord with	accord with	Very well	Very well	Very well	accord with	Very well
14159	Zhengzhou Shengda School of Economics and Trade Management	Henan-Zhengzhou	woman	19.28	Han Chinese	Sophomore (including: second year of higher vocational school)	31.89	Absolutely agree	Absolutely agree	Absolutely agree	Absolutely agree	Absolutely agree	Absolutely agree	Absolutely agree	Absolutely agree	Absolutely agree	Absolutely agree	Absolutely agree	Absolutely agree	Absolutely agree	Absolutely agree	Absolutely agree	Absolutely agree	Absolutely agree	Absolutely agree	Absolutely agree	Absolutely agree	Absolutely agree	Absolutely agree	Absolutely agree	20	25	25	70	13	15	10	38	Not bad	Very well	Very well	Very well	Very well	Very well	Very well	Very well	Very well	Very well	Very well
14160	Zhengzhou Shengda School of Economics and Trade Management	Henan-Zhengzhou	man	19.11	Han Chinese	Sophomore (including: second year of higher vocational school)	22.4	Agree	Agree	Agree	Agree	Agree	Agree	Agree	Agree	Agree	Agree	Agree	Agree	Agree	Agree	Agree	Agree	Agree	Agree	Agree	Agree	Agree	Agree	Agree	16	20	20	56	11	12	8	31	Not bad	accord with	accord with	accord with	accord with	accord with	accord with	accord with	accord with	accord with	accord with
14162	Zhengzhou Shengda School of Economics and Trade Management	Henan-Zhengzhou	man	20.7	Han Chinese	Sophomore (including: second year of higher vocational school)	19.27	Agree	Neither agree nor object	Neither agree nor object	Neither agree nor object	Neither agree nor object	Neither agree nor object	Neither agree nor object	Neither agree nor object	Neither agree nor object	Neither agree nor object	Neither agree nor object	Neither agree nor object	Neither agree nor object	Neither agree nor object	Neither agree nor object	Neither agree nor object	Neither agree nor object	Neither agree nor object	Neither agree nor object	Neither agree nor object	Neither agree nor object	Neither agree nor object	Neither agree nor object	13	15	15	43	8	9	6	23	General	accord with	accord with	accord with	accord with	accord with	accord with	accord with	accord with	accord with	accord with
14163	Zhengzhou Shengda School of Economics and Trade Management	Henan-Zhengzhou	man	19.92	Han Chinese	Sophomore (including: second year of higher vocational school)	27.78	Neither agree nor object	Neither agree nor object	Neither agree nor object	Neither agree nor object	Neither agree nor object	Neither agree nor object	Neither agree nor object	Neither agree nor object	Neither agree nor object	Neither agree nor object	Neither agree nor object	Neither agree nor object	Neither agree nor object	Neither agree nor object	Neither agree nor object	Neither agree nor object	Neither agree nor object	Neither agree nor object	Neither agree nor object	Neither agree nor object	Neither agree nor object	Neither agree nor object	Neither agree nor object	12	15	15	42	9	9	6	24	Not bad	accord with	accord with	A bit out of line	accord with	accord with	accord with	accord with	accord with	accord with	accord with
14164	Zhengzhou Shengda School of Economics and Trade Management	Henan-Zhengzhou	man	20.22	Han Chinese	Sophomore (including: second year of higher vocational school)	17.3	Agree	Agree	Agree	Agree	Agree	Agree	Agree	Agree	Agree	Agree	Agree	Agree	Agree	Agree	Agree	Agree	Neither agree nor object	Agree	Agree	Agree	Agree	Agree	Agree	16	20	20	56	11	12	8	31	General	accord with	accord with	accord with	accord with	accord with	accord with	accord with	accord with	accord with	accord with
14165	Zhengzhou Shengda School of Economics and Trade Management	Henan-Zhengzhou	woman	19.98	Han Chinese	Sophomore (including: second year of higher vocational school)	22.86	Agree	Neither agree nor object	Neither agree nor object	Agree	Neither agree nor object	Agree	Agree	Neither agree nor object	Neither agree nor object	Agree	Neither agree nor object	Neither agree nor object	Agree	Neither agree nor object	Agree	Agree	Agree	Neither agree nor object	Agree	Agree	Neither agree nor object	Agree	Agree	14	18	17	49	9	12	7	28	Very good	accord with	accord with	accord with	accord with	accord with	accord with	accord with	accord with	accord with	accord with
14166	Zhengzhou Shengda School of Economics and Trade Management	Henan-Zhengzhou	man	19.74	Han Chinese	Sophomore (including: second year of higher vocational school)	18.1	Agree	Agree	Neither agree nor object	Neither agree nor object	Agree	Agree	Agree	Agree	Agree	Agree	Absolutely agree	Absolutely agree	Neither agree nor object	Agree	Neither agree nor object	Agree	Agree	Agree	Agree	Agree	Agree	Agree	Agree	14	19	21	54	11	12	8	31	Not bad	accord with	accord with	accord with	accord with	accord with	accord with	accord with	accord with	accord with	accord with
14167	Zhengzhou Shengda School of Economics and Trade Management	Henan-Zhengzhou	man	19.75	Han Chinese	Sophomore (including: second year of higher vocational school)	29.86	Neither agree nor object	Neither agree nor object	Neither agree nor object	Neither agree nor object	Neither agree nor object	Neither agree nor object	Neither agree nor object	Neither agree nor object	Neither agree nor object	Neither agree nor object	Neither agree nor object	Neither agree nor object	Neither agree nor object	Neither agree nor object	Neither agree nor object	Neither agree nor object	Neither agree nor object	Neither agree nor object	Neither agree nor object	Neither agree nor object	Neither agree nor object	Neither agree nor object	Neither agree nor object	12	15	15	42	9	9	6	24	Not bad	accord with	accord with	accord with	accord with	accord with	accord with	accord with	accord with	accord with	accord with
14168	Zhengzhou Shengda School of Economics and Trade Management	Henan-Zhengzhou	man	20.36	Han Chinese	Sophomore (including: second year of higher vocational school)	23.67	Agree	Agree	Agree	Agree	Agree	Agree	Agree	Agree	Agree	Agree	Agree	Agree	Agree	Agree	Agree	Agree	Agree	Agree	Agree	Agree	Agree	Agree	Agree	16	20	20	56	10	12	8	30	General	accord with	accord with	accord with	accord with	accord with	accord with	accord with	accord with	accord with	accord with
14169	Zhengzhou Shengda School of Economics and Trade Management	Henan-Zhengzhou	woman	19.12	Han Chinese	Sophomore (including: second year of higher vocational school)	23.44	Agree	Agree	Agree	Agree	Absolutely agree	Absolutely agree	Absolutely agree	Absolutely agree	Absolutely agree	Absolutely agree	Absolutely agree	Absolutely agree	Absolutely agree	Absolutely agree	Absolutely agree	Absolutely agree	Absolutely agree	Absolutely agree	Absolutely agree	Absolutely agree	Absolutely agree	Absolutely agree	Absolutely agree	16	25	25	66	13	15	10	38	Very good	Very well	Very well	Very well	Very well	Very well	Very well	Very well	Very well	Very well	Very well
14170	Zhengzhou Shengda School of Economics and Trade Management	Henan-Zhengzhou	man	19.44	Han Chinese	Sophomore (including: second year of higher vocational school)	21.91	Absolutely agree	Absolutely agree	Absolutely agree	Absolutely agree	Absolutely agree	Absolutely agree	Absolutely agree	Absolutely agree	Absolutely agree	Absolutely agree	Absolutely agree	Absolutely agree	Absolutely agree	Absolutely agree	Absolutely agree	Absolutely agree	Absolutely agree	Absolutely agree	Absolutely agree	Absolutely agree	Absolutely agree	Absolutely agree	Absolutely agree	20	25	25	70	13	15	10	38	General	accord with	accord with	accord with	accord with	accord with	accord with	accord with	accord with	accord with	accord with
14171	Zhengzhou Shengda School of Economics and Trade Management	Henan-Zhengzhou	man	20.15	Han Chinese	Sophomore (including: second year of higher vocational school)	28.08	Absolutely disagree	Neither agree nor object	Absolutely agree	Agree	Agree	Agree	Agree	Agree	Agree	Agree	Agree	Agree	Agree	Agree	Agree	Agree	Agree	Agree	Agree	Agree	Agree	Agree	Agree	13	20	20	53	10	12	8	30	Not bad	accord with	accord with	accord with	accord with	accord with	accord with	accord with	accord with	accord with	accord with
14173	Zhengzhou Shengda School of Economics and Trade Management	Henan-Zhengzhou	man	20.1	Han Chinese	Sophomore (including: second year of higher vocational school)	21.38	Neither agree nor object	Agree	Agree	Agree	Agree	Agree	Agree	Neither agree nor object	Agree	Agree	Agree	Agree	Agree	Agree	Agree	Absolutely agree	Agree	Absolutely agree	Agree	disagree	Agree	Agree	Agree	15	19	20	54	11	12	6	29	Very poor	A bit out of line	A bit out of line	A bit out of line	accord with	accord with	A bit out of line	accord with	A bit out of line	accord with	A bit out of line
14174	Zhengzhou Shengda School of Economics and Trade Management	Henan-Zhengzhou	man	20.1	Han Chinese	Sophomore (including: second year of higher vocational school)	21.38	Neither agree nor object	Agree	Agree	Agree	Agree	Agree	Agree	Neither agree nor object	Agree	Agree	Agree	Agree	Agree	Agree	Agree	Absolutely agree	Agree	Absolutely agree	Agree	disagree	Agree	Agree	Agree	15	19	20	54	11	12	6	29	Very poor	A bit out of line	A bit out of line	A bit out of line	accord with	accord with	A bit out of line	accord with	A bit out of line	accord with	A bit out of line
14176	Zhengzhou Shengda School of Economics and Trade Management	Henan-Zhengzhou	woman	20.53	Han Chinese	Sophomore (including: second year of higher vocational school)	18.98	Agree	Agree	Agree	Neither agree nor object	Neither agree nor object	Neither agree nor object	Neither agree nor object	Neither agree nor object	Neither agree nor object	Agree	Agree	Neither agree nor object	disagree	Neither agree nor object	Neither agree nor object	Neither agree nor object	Agree	Agree	Agree	Agree	Agree	Agree	Neither agree nor object	15	15	16	46	11	11	8	30	Not bad	accord with	accord with	A bit out of line	accord with	accord with	accord with	accord with	accord with	accord with	accord with
14177	Zhengzhou Shengda School of Economics and Trade Management	Henan-Zhengzhou	man	19.8	Han Chinese	Sophomore (including: second year of higher vocational school)	23.89	Absolutely agree	Neither agree nor object	Agree	Agree	Agree	Absolutely agree	Absolutely agree	Absolutely agree	Absolutely agree	Absolutely agree	Agree	Absolutely agree	Absolutely agree	disagree	Agree	Absolutely agree	Neither agree nor object	Agree	Absolutely agree	Neither agree nor object	Neither agree nor object	Absolutely agree	Absolutely agree	16	24	21	61	9	15	6	30	Not bad	accord with	accord with	accord with	accord with	accord with	accord with	accord with	accord with	accord with	accord with
14179	Zhengzhou Shengda School of Economics and Trade Management	Henan-Zhengzhou	man	19.99	Han Chinese	Sophomore (including: second year of higher vocational school)	21.47	Agree	Agree	Agree	Neither agree nor object	Agree	Agree	Agree	Neither agree nor object	Agree	Agree	Agree	Agree	Agree	Agree	Agree	Agree	Agree	Agree	Agree	Agree	Agree	Agree	Agree	15	19	20	54	12	12	8	32	Not bad	accord with	accord with	accord with	accord with	A bit out of line	accord with	accord with	accord with	accord with	accord with
14180	Zhengzhou Shengda School of Economics and Trade Management	Henan-Zhengzhou	woman	19.15	Han Chinese	Sophomore (including: second year of higher vocational school)	17.51	Agree	Agree	Agree	Agree	Agree	Agree	Neither agree nor object	Neither agree nor object	Agree	Agree	Agree	Agree	Agree	Agree	Agree	Agree	Agree	Agree	Agree	Neither agree nor object	disagree	Agree	Agree	16	18	20	54	11	12	5	28	Not bad	accord with	accord with	accord with	accord with	accord with	accord with	accord with	accord with	accord with	accord with
14184	Zhengzhou Shengda School of Economics and Trade Management	Henan-Zhengzhou	man	19.16	Han Chinese	Sophomore (including: second year of higher vocational school)	22.64	Absolutely agree	Absolutely agree	Absolutely agree	Absolutely agree	Absolutely agree	Absolutely agree	Absolutely agree	Absolutely agree	Agree	Agree	Agree	Agree	Agree	Agree	Agree	Agree	Agree	Agree	Agree	Agree	Absolutely agree	Absolutely agree	Absolutely agree	20	23	20	63	13	14	9	36	General	Very well	Very well	Very well	Very well	Very well	Very well	Very well	Very well	Very well	Very well
14185	Zhengzhou Shengda School of Economics and Trade Management	Henan-Zhengzhou	man	20.94	Han Chinese	Sophomore (including: second year of higher vocational school)	19.39	Absolutely agree	Absolutely agree	Absolutely agree	Absolutely agree	Absolutely agree	Absolutely agree	Absolutely agree	Absolutely agree	Absolutely agree	Absolutely agree	Absolutely agree	Absolutely agree	Absolutely agree	Absolutely agree	Absolutely agree	Absolutely agree	Absolutely agree	Absolutely agree	Absolutely agree	Absolutely agree	Absolutely agree	Absolutely agree	Absolutely agree	20	25	25	70	12	15	10	37	Very good	Very well	Very well	Very well	Very well	Very well	Very well	Very well	Very well	Very well	Very well
14189	Zhengzhou Shengda School of Economics and Trade Management	Henan-Zhengzhou	woman	20.2	Han Chinese	Sophomore (including: second year of higher vocational school)	24.97	Agree	Agree	Agree	Agree	Agree	Agree	Agree	Agree	Agree	Agree	Agree	Agree	Agree	Agree	Agree	Agree	Agree	Agree	Agree	Agree	Agree	Agree	Agree	16	20	20	56	11	12	8	31	Very poor	accord with	accord with	accord with	accord with	accord with	accord with	accord with	accord with	A bit out of line	A bit out of line
14190	Zhengzhou Shengda School of Economics and Trade Management	Henan-Zhengzhou	woman	19.46	Han Chinese	Sophomore (including: second year of higher vocational school)	19.26	Agree	Agree	Agree	Agree	Agree	Agree	Agree	Agree	Agree	Agree	Agree	Agree	Neither agree nor object	Agree	Agree	Neither agree nor object	Agree	Agree	Agree	Agree	Agree	Agree	Agree	16	20	19	55	10	12	8	30	General	accord with	accord with	A bit out of line	accord with	accord with	accord with	accord with	accord with	accord with	accord with
14191	Zhengzhou Shengda School of Economics and Trade Management	Henan-Zhengzhou	man	20.1	Han Chinese	Sophomore (including: second year of higher vocational school)	24.93	Agree	Absolutely agree	Absolutely agree	Absolutely agree	Absolutely agree	Absolutely agree	Absolutely agree	Absolutely agree	Absolutely agree	Absolutely agree	Absolutely agree	Absolutely agree	Absolutely agree	Agree	Agree	Agree	Neither agree nor object	Neither agree nor object	Neither agree nor object	Neither agree nor object	Neither agree nor object	Neither agree nor object	Neither agree nor object	19	24	24	67	11	9	6	26	Not bad	accord with	A bit out of line	accord with	accord with	does not conform	A bit out of line	A bit out of line	A bit out of line	A bit out of line	A bit out of line
14192	Zhengzhou Shengda School of Economics and Trade Management	Henan-Zhengzhou	man	19.68	Han Chinese	Sophomore (including: second year of higher vocational school)	32.65	Neither agree nor object	disagree	Agree	Agree	Agree	Agree	Agree	Agree	Agree	Agree	Agree	Agree	Agree	Agree	Agree	Agree	Agree	Agree	Agree	Agree	Agree	Agree	Agree	13	20	20	53	11	12	8	31	Not bad	A bit out of line	accord with	accord with	A bit out of line	A bit out of line	accord with	accord with	A bit out of line	accord with	A bit out of line
14196	Zhengzhou Shengda School of Economics and Trade Management	Henan-Zhengzhou	man	0.28	Minority; My nation is:	Sophomore (including: second year of higher vocational school)	43.21	Absolutely agree	Agree	Absolutely agree	Neither agree nor object	Agree	Agree	Neither agree nor object	Agree	Absolutely agree	Agree	Agree	Absolutely agree	Absolutely agree	Agree	Absolutely agree	Neither agree nor object	Neither agree nor object	Agree	Agree	Absolutely agree	Agree	Neither agree nor object	Agree	17	21	22	60	9	11	9	29	Not bad	accord with	A bit out of line	accord with	accord with	Very well	A bit out of line	accord with	accord with	Very well	accord with
14197	Zhengzhou Shengda School of Economics and Trade Management	Henan-Zhengzhou	man	19.81	Han Chinese	Sophomore (including: second year of higher vocational school)	20.06	Neither agree nor object	Neither agree nor object	Neither agree nor object	Neither agree nor object	Neither agree nor object	Neither agree nor object	Agree	Agree	Neither agree nor object	Agree	Neither agree nor object	Agree	Agree	Agree	Agree	Agree	Agree	Agree	Agree	Agree	Agree	Agree	Agree	12	18	19	49	10	12	8	30	General	A bit out of line	accord with	accord with	A bit out of line	A bit out of line	accord with	does not conform	A bit out of line	accord with	accord with
14201	Zhengzhou Shengda School of Economics and Trade Management	Henan-Zhengzhou	woman	19.64	Han Chinese	Sophomore (including: second year of higher vocational school)	29.14	Agree	Neither agree nor object	Neither agree nor object	Neither agree nor object	Agree	Agree	Agree	Agree	Agree	Agree	Agree	Agree	Agree	Agree	Agree	Agree	Agree	Agree	Agree	Agree	Agree	Agree	Agree	13	20	20	53	10	12	8	30	Not bad	accord with	accord with	accord with	accord with	accord with	accord with	accord with	accord with	accord with	A bit out of line
14209	Zhengzhou Shengda School of Economics and Trade Management	Henan-Zhengzhou	man	19.61	Han Chinese	Sophomore (including: second year of higher vocational school)	18.94	Absolutely agree	Absolutely agree	Absolutely agree	Absolutely agree	Absolutely agree	Absolutely agree	Absolutely agree	Absolutely agree	Absolutely agree	Absolutely agree	Absolutely agree	Absolutely agree	Absolutely agree	Absolutely agree	Absolutely agree	Absolutely agree	Absolutely agree	Absolutely agree	Absolutely agree	Absolutely agree	Absolutely agree	Absolutely agree	Absolutely agree	20	25	25	70	15	15	10	40	Very good	Very well	Very well	Very well	Very well	Very well	Very well	Very well	Very well	Very well	Very well
14210	Zhengzhou Shengda School of Economics and Trade Management	Henan-Zhengzhou	man	19.89	Han Chinese	Sophomore (including: second year of higher vocational school)	31.88	Neither agree nor object	Neither agree nor object	Neither agree nor object	Neither agree nor object	Neither agree nor object	Neither agree nor object	Neither agree nor object	Neither agree nor object	Neither agree nor object	Neither agree nor object	Neither agree nor object	Neither agree nor object	Neither agree nor object	Neither agree nor object	Neither agree nor object	Neither agree nor object	Neither agree nor object	Neither agree nor object	Absolutely agree	Neither agree nor object	Absolutely agree	Absolutely agree	Absolutely agree	12	15	15	42	11	15	8	34	Very good	A bit out of line	A bit out of line	A bit out of line	A bit out of line	A bit out of line	A bit out of line	A bit out of line	A bit out of line	A bit out of line	A bit out of line
14219	Zhengzhou Shengda School of Economics and Trade Management	Henan-Zhengzhou	woman	20.36	Han Chinese	Sophomore (including: second year of higher vocational school)	18.75	Agree	Agree	Agree	Agree	Agree	disagree	Agree	Agree	Agree	Agree	Neither agree nor object	Agree	Absolutely agree	Neither agree nor object	Agree	Neither agree nor object	Agree	Agree	Agree	Agree	Neither agree nor object	Neither agree nor object	Neither agree nor object	16	18	19	53	12	10	7	29	Not bad	accord with	A bit out of line	accord with	A bit out of line	accord with	accord with	A bit out of line	A bit out of line	A bit out of line	A bit out of line
14223	Zhengzhou Shengda School of Economics and Trade Management	Henan-Zhengzhou	woman	20.45	Han Chinese	Sophomore (including: second year of higher vocational school)	18.9	Agree	Agree	Neither agree nor object	Neither agree nor object	Neither agree nor object	Agree	Neither agree nor object	Neither agree nor object	Neither agree nor object	Neither agree nor object	Neither agree nor object	Neither agree nor object	Neither agree nor object	Neither agree nor object	Neither agree nor object	Neither agree nor object	Neither agree nor object	Neither agree nor object	Neither agree nor object	Neither agree nor object	Neither agree nor object	Agree	Agree	14	16	15	45	9	11	6	26	Not bad	A bit out of line	accord with	A bit out of line	accord with	A bit out of line	accord with	A bit out of line	accord with	A bit out of line	A bit out of line
14229	Zhengzhou Shengda School of Economics and Trade Management	Henan-Zhengzhou	man	20.01	Han Chinese	Sophomore (including: second year of higher vocational school)	27.76	Agree	Neither agree nor object	Agree	Agree	Neither agree nor object	Agree	Agree	Agree	Agree	Agree	Agree	Agree	Agree	Agree	Agree	Neither agree nor object	Absolutely agree	Absolutely agree	Absolutely agree	Neither agree nor object	Neither agree nor object	Agree	Agree	15	20	20	55	13	13	6	32	General	A bit out of line	A bit out of line	does not conform	A bit out of line	A bit out of line	accord with	accord with	accord with	accord with	accord with
14241	Zhengzhou Shengda School of Economics and Trade Management	Henan-Zhengzhou	man	18.08	Han Chinese	Freshman year (including: first year of higher vocational school)	25.1	Agree	Agree	Agree	Agree	Agree	Agree	Agree	Agree	Agree	Agree	Agree	Agree	Agree	Agree	Agree	Agree	Agree	Neither agree nor object	Neither agree nor object	Neither agree nor object	Agree	Agree	Agree	16	20	20	56	11	11	7	29	Not bad	A bit out of line	A bit out of line	A bit out of line	A bit out of line	accord with	accord with	accord with	accord with	accord with	accord with
14245	Zhengzhou Shengda School of Economics and Trade Management	Henan-Zhengzhou	man	20.72	Han Chinese	Sophomore (including: second year of higher vocational school)	19.95	Neither agree nor object	disagree	disagree	disagree	Neither agree nor object	Neither agree nor object	disagree	Neither agree nor object	Neither agree nor object	Neither agree nor object	Neither agree nor object	Neither agree nor object	Neither agree nor object	Neither agree nor object	Neither agree nor object	Neither agree nor object	Neither agree nor object	Neither agree nor object	Neither agree nor object	Neither agree nor object	Neither agree nor object	Neither agree nor object	Neither agree nor object	9	14	15	38	8	9	6	23	Not bad	A bit out of line	A bit out of line	A bit out of line	A bit out of line	A bit out of line	A bit out of line	A bit out of line	A bit out of line	A bit out of line	A bit out of line
14260	Zhengzhou Shengda School of Economics and Trade Management	Henan-Zhengzhou	man	20.07	Han Chinese	Sophomore (including: second year of higher vocational school)	20.34	Absolutely agree	Absolutely agree	Absolutely agree	Absolutely agree	Absolutely agree	Absolutely agree	Absolutely agree	Absolutely agree	Absolutely agree	Absolutely agree	Absolutely agree	Absolutely agree	Absolutely agree	Absolutely agree	Absolutely agree	Absolutely agree	Absolutely agree	Absolutely agree	Absolutely agree	Absolutely agree	Absolutely agree	Absolutely agree	Absolutely agree	20	25	25	70	15	15	10	40	Not bad	Very well	Very well	Very well	Very well	Very well	Very well	Very well	Very well	Very well	Very well
14263	Zhengzhou Shengda School of Economics and Trade Management	Henan-Zhengzhou	man	19.86	Han Chinese	Sophomore (including: second year of higher vocational school)	38.3	Agree	Neither agree nor object	Neither agree nor object	Neither agree nor object	Agree	Agree	Agree	Neither agree nor object	Agree	Agree	Agree	Agree	Agree	Agree	Neither agree nor object	Neither agree nor object	Agree	Agree	Agree	Neither agree nor object	Agree	Agree	Agree	13	18	20	51	11	12	7	30	Not bad	accord with	A bit out of line	A bit out of line	A bit out of line	A bit out of line	accord with	accord with	accord with	accord with	A bit out of line
14273	Zhengzhou Shengda School of Economics and Trade Management	Henan-Zhengzhou	woman	19.3	Han Chinese	Sophomore (including: second year of higher vocational school)	23.71	Agree	Agree	Agree	Agree	Agree	Agree	Agree	Agree	Agree	Agree	Agree	Agree	Agree	Agree	Agree	Agree	Agree	Agree	Agree	Agree	Agree	Agree	Agree	16	20	20	56	12	12	8	32	General	accord with	accord with	A bit out of line	accord with	accord with	accord with	accord with	accord with	accord with	accord with
14315	Zhengzhou Shengda School of Economics and Trade Management	Henan-Zhengzhou	man	22.15	Han Chinese	Junior year (including: third year of higher vocational school)	22.86	Absolutely agree	disagree	Absolutely agree	Absolutely agree	Absolutely agree	Absolutely agree	Absolutely agree	Absolutely agree	Absolutely agree	Absolutely agree	Absolutely agree	Absolutely agree	Absolutely agree	Absolutely agree	Absolutely agree	Absolutely agree	Absolutely agree	Absolutely agree	Absolutely agree	Agree	Agree	Absolutely agree	Agree	17	25	25	67	15	14	8	37	Very good	accord with	accord with	accord with	accord with	accord with	accord with	accord with	accord with	accord with	accord with
14355	Zhengzhou Shengda School of Economics and Trade Management	Henan-Zhengzhou	man	18.03	Han Chinese	Freshman year (including: first year of higher vocational school)	27.13	Absolutely agree	Neither agree nor object	Neither agree nor object	Neither agree nor object	Agree	Agree	Agree	Neither agree nor object	Agree	Agree	Agree	Agree	Agree	Agree	Agree	Agree	Agree	Agree	Agree	Agree	Neither agree nor object	Agree	Agree	14	19	20	53	12	12	7	31	General	accord with	accord with	accord with	accord with	accord with	accord with	accord with	accord with	accord with	accord with
14374	Zhengzhou Shengda School of Economics and Trade Management	Henan-Zhengzhou	man	18.36	Han Chinese	Freshman year (including: first year of higher vocational school)	27.47	Absolutely agree	disagree	Absolutely agree	Neither agree nor object	Absolutely agree	Absolutely agree	Absolutely agree	Absolutely agree	Absolutely agree	Absolutely agree	Absolutely agree	Absolutely agree	Absolutely agree	Absolutely agree	Absolutely agree	Absolutely agree	Neither agree nor object	Neither agree nor object	Neither agree nor object	Neither agree nor object	Agree	Agree	Neither agree nor object	15	25	25	65	9	10	7	26	Not bad	Very well	accord with	accord with	Very well	accord with	accord with	accord with	accord with	accord with	accord with
14405	Zhengzhou Shengda School of Economics and Trade Management	Henan-Zhengzhou	man	18.9	Han Chinese	Freshman year (including: first year of higher vocational school)	26.84	Absolutely agree	Absolutely agree	Absolutely agree	Absolutely agree	Absolutely agree	Absolutely agree	Absolutely agree	Absolutely agree	Absolutely agree	Absolutely agree	Absolutely agree	Absolutely agree	Absolutely agree	Absolutely agree	Absolutely agree	Absolutely agree	Neither agree nor object	Absolutely agree	Absolutely agree	Absolutely agree	Absolutely agree	Absolutely agree	Absolutely agree	20	25	25	70	11	15	10	36	Not bad	A bit out of line	A bit out of line	A bit out of line	A bit out of line	A bit out of line	A bit out of line	A bit out of line	A bit out of line	A bit out of line	A bit out of line
14413	Zhengzhou Shengda School of Economics and Trade Management	Henan-Zhengzhou	man	19.61	Han Chinese	Freshman year (including: first year of higher vocational school)	19.79	Agree	Agree	Agree	Agree	Agree	Agree	Agree	Agree	Agree	Agree	Agree	Agree	Agree	Agree	Agree	Agree	Agree	Agree	Agree	Agree	Agree	Agree	Agree	16	20	20	56	10	12	8	30	Not bad	accord with	accord with	accord with	accord with	accord with	accord with	accord with	accord with	accord with	accord with
14416	Zhengzhou Shengda School of Economics and Trade Management	Henan-Zhengzhou	man	18.82	Han Chinese	Freshman year (including: first year of higher vocational school)	21.31	Agree	Neither agree nor object	Agree	Neither agree nor object	Agree	Neither agree nor object	Agree	Agree	Agree	Agree	Agree	Agree	Agree	Agree	Agree	Agree	Agree	Agree	Agree	Agree	Agree	Agree	Agree	14	19	20	53	12	12	8	32	Not bad	accord with	accord with	A bit out of line	A bit out of line	accord with	accord with	accord with	A bit out of line	accord with	accord with
14418	Zhengzhou Shengda School of Economics and Trade Management	Henan-Zhengzhou	man	19.41	Han Chinese	Freshman year (including: first year of higher vocational school)	23.89	Agree	Agree	Agree	Agree	Agree	Agree	Agree	Agree	Agree	Agree	Agree	Agree	Agree	Agree	Agree	Agree	Absolutely agree	Agree	Agree	Agree	Agree	Agree	Agree	16	20	20	56	13	12	8	33	General	accord with	does not conform	accord with	accord with	does not conform	does not conform	accord with	accord with	accord with	accord with
14430	Zhengzhou Shengda School of Economics and Trade Management	Henan-Zhengzhou	woman	18.84	Han Chinese	Freshman year (including: first year of higher vocational school)	20.83	Agree	disagree	Neither agree nor object	Neither agree nor object	Neither agree nor object	Agree	Neither agree nor object	Neither agree nor object	Neither agree nor object	Agree	Agree	Agree	Agree	Agree	Agree	Agree	Agree	Agree	Agree	Agree	Agree	Agree	Agree	12	17	20	49	11	12	8	31	General	accord with	A bit out of line	A bit out of line	A bit out of line	accord with	accord with	accord with	accord with	accord with	accord with
14432	Zhengzhou Shengda School of Economics and Trade Management	Henan-Zhengzhou	woman	18.82	Han Chinese	Freshman year (including: first year of higher vocational school)	18.56	Agree	disagree	Neither agree nor object	Neither agree nor object	Neither agree nor object	Neither agree nor object	Neither agree nor object	Neither agree nor object	Neither agree nor object	Neither agree nor object	Neither agree nor object	Neither agree nor object	Neither agree nor object	Neither agree nor object	Neither agree nor object	Neither agree nor object	Neither agree nor object	Neither agree nor object	Neither agree nor object	Neither agree nor object	Neither agree nor object	Neither agree nor object	Neither agree nor object	12	15	15	42	9	9	6	24	Not bad	accord with	accord with	accord with	accord with	accord with	accord with	accord with	accord with	accord with	accord with
14433	Zhengzhou Shengda School of Economics and Trade Management	Henan-Zhengzhou	woman	16.5	Han Chinese	Freshman year (including: first year of higher vocational school)	17.99	Absolutely agree	Agree	Agree	Agree	Agree	Agree	Agree	Agree	Agree	Agree	Agree	Agree	Absolutely agree	Absolutely agree	Absolutely agree	Absolutely agree	Agree	Agree	Agree	Absolutely agree	Absolutely agree	Absolutely agree	Absolutely agree	17	21	22	60	12	14	10	36	General	Very well	Very well	Very well	Very well	Very well	Very well	Very well	Very well	Very well	Very well
14435	Zhengzhou Shengda School of Economics and Trade Management	Henan-Zhengzhou	man	18.27	Han Chinese	Freshman year (including: first year of higher vocational school)	21.45	Neither agree nor object	Neither agree nor object	Neither agree nor object	Neither agree nor object	Neither agree nor object	Neither agree nor object	Neither agree nor object	Neither agree nor object	Neither agree nor object	Neither agree nor object	Neither agree nor object	Neither agree nor object	Neither agree nor object	Neither agree nor object	Neither agree nor object	Neither agree nor object	Neither agree nor object	Neither agree nor object	Neither agree nor object	Neither agree nor object	Neither agree nor object	Neither agree nor object	Neither agree nor object	12	15	15	42	11	9	6	26	General	accord with	accord with	accord with	accord with	accord with	accord with	accord with	accord with	accord with	accord with
14436	Zhengzhou Shengda School of Economics and Trade Management	Henan-Zhengzhou	woman	18.81	Han Chinese	Freshman year (including: first year of higher vocational school)	17.42	Agree	Agree	Agree	Agree	Agree	Agree	Agree	Agree	Agree	Agree	Agree	Agree	Agree	Agree	Agree	Agree	Agree	Agree	Agree	Agree	Agree	Agree	Agree	16	20	20	56	12	12	8	32	Very good	accord with	accord with	accord with	accord with	accord with	accord with	accord with	accord with	accord with	accord with
14438	Zhengzhou Shengda School of Economics and Trade Management	Henan-Zhengzhou	woman	19.11	Han Chinese	Freshman year (including: first year of higher vocational school)	17.36	Neither agree nor object	disagree	disagree	disagree	Agree	Neither agree nor object	Neither agree nor object	Neither agree nor object	Neither agree nor object	Neither agree nor object	Neither agree nor object	Neither agree nor object	Agree	Agree	Agree	Neither agree nor object	Neither agree nor object	Neither agree nor object	Agree	Agree	Agree	Agree	Agree	9	16	17	42	8	12	8	28	General	accord with	accord with	accord with	accord with	accord with	accord with	accord with	accord with	accord with	accord with
14440	Zhengzhou Shengda School of Economics and Trade Management	Henan-Zhengzhou	man	18.87	Han Chinese	Freshman year (including: first year of higher vocational school)	19.41	Absolutely agree	Absolutely agree	Absolutely agree	Absolutely agree	Absolutely agree	Absolutely agree	Absolutely agree	Absolutely agree	Absolutely agree	Absolutely agree	Absolutely agree	Absolutely agree	Absolutely agree	Absolutely agree	Absolutely agree	Absolutely agree	Absolutely agree	Absolutely agree	Absolutely agree	Absolutely agree	Absolutely agree	Absolutely agree	Absolutely agree	20	25	25	70	15	15	10	40	Very good	Very well	Very well	Very well	Very well	Very well	Very well	Very well	Very well	Very well	Very well
14450	Zhengzhou Shengda School of Economics and Trade Management	Henan-Zhengzhou	woman	18.76	Han Chinese	Freshman year (including: first year of higher vocational school)	17.97	Agree	Agree	Neither agree nor object	Agree	Neither agree nor object	Agree	Agree	Agree	Agree	Agree	Agree	Agree	Agree	Agree	Agree	Neither agree nor object	Agree	Agree	Agree	Neither agree nor object	Neither agree nor object	Absolutely agree	Absolutely agree	15	20	20	55	12	14	6	32	General	accord with	accord with	accord with	accord with	accord with	accord with	accord with	accord with	accord with	accord with
14455	Zhengzhou Shengda School of Economics and Trade Management	Henan-Zhengzhou	man	18.52	Han Chinese	Freshman year (including: first year of higher vocational school)	19.02	Neither agree nor object	Neither agree nor object	Neither agree nor object	Neither agree nor object	Neither agree nor object	Agree	Neither agree nor object	Neither agree nor object	Neither agree nor object	Agree	Agree	Agree	Neither agree nor object	Neither agree nor object	Neither agree nor object	Neither agree nor object	Neither agree nor object	Neither agree nor object	Neither agree nor object	Neither agree nor object	Neither agree nor object	Agree	Neither agree nor object	12	16	18	46	10	10	6	26	Not bad	accord with	A bit out of line	accord with	accord with	A bit out of line	A bit out of line	accord with	accord with	accord with	accord with
14458	Zhengzhou Shengda School of Economics and Trade Management	Henan-Zhengzhou	man	19.13	Han Chinese	Freshman year (including: first year of higher vocational school)	29.94	Agree	Neither agree nor object	Agree	Neither agree nor object	Agree	Agree	Neither agree nor object	Agree	Agree	Neither agree nor object	Neither agree nor object	Agree	Absolutely agree	Neither agree nor object	Neither agree nor object	Neither agree nor object	Agree	Neither agree nor object	Agree	Agree	Agree	Agree	Neither agree nor object	14	18	18	50	11	11	8	30	Not bad	accord with	accord with	accord with	accord with	accord with	accord with	accord with	accord with	accord with	accord with
14460	Zhengzhou Shengda School of Economics and Trade Management	Henan-Zhengzhou	man	18.18	Han Chinese	Freshman year (including: first year of higher vocational school)	22.23	Agree	Neither agree nor object	Neither agree nor object	Neither agree nor object	Agree	Agree	Agree	Agree	Agree	Agree	Agree	Agree	Agree	Agree	Agree	Agree	Agree	Agree	Agree	Agree	Agree	Agree	Agree	13	20	20	53	10	12	8	30	Very good	accord with	accord with	accord with	accord with	accord with	accord with	accord with	accord with	accord with	accord with
14469	Zhengzhou Shengda School of Economics and Trade Management	Henan-Zhengzhou	man	19.21	Han Chinese	Freshman year (including: first year of higher vocational school)	20.53	Neither agree nor object	Agree	Agree	Agree	Absolutely agree	Agree	Neither agree nor object	Agree	Agree	Agree	Absolutely agree	Neither agree nor object	Agree	Agree	Agree	Neither agree nor object	Agree	Agree	Agree	Neither agree nor object	Agree	Agree	Agree	15	19	20	54	11	12	7	30	General	Very well	Very well	accord with	Very well	Very well	accord with	Very well	accord with	A bit out of line	accord with
14470	Zhengzhou Shengda School of Economics and Trade Management	Henan-Zhengzhou	man	20.88	Han Chinese	Freshman year (including: first year of higher vocational school)	43.09	Absolutely agree	Neither agree nor object	Neither agree nor object	Neither agree nor object	Neither agree nor object	Neither agree nor object	Neither agree nor object	Neither agree nor object	Neither agree nor object	Neither agree nor object	Neither agree nor object	Neither agree nor object	Neither agree nor object	Neither agree nor object	Neither agree nor object	Neither agree nor object	Neither agree nor object	Neither agree nor object	Neither agree nor object	Neither agree nor object	Neither agree nor object	Neither agree nor object	Neither agree nor object	14	15	15	44	10	9	6	25	Not bad	accord with	accord with	accord with	accord with	accord with	accord with	accord with	accord with	accord with	accord with
14473	Zhengzhou Shengda School of Economics and Trade Management	Henan-Zhengzhou	woman	19.58	Han Chinese	Freshman year (including: first year of higher vocational school)	19.53	Agree	Absolutely disagree	Absolutely disagree	Absolutely disagree	disagree	Agree	Neither agree nor object	Neither agree nor object	disagree	Absolutely disagree	disagree	disagree	Absolutely agree	disagree	disagree	disagree	Absolutely agree	disagree	Neither agree nor object	Absolutely disagree	Absolutely disagree	Agree	Absolutely disagree	7	14	12	33	9	8	2	19	General	Very well	Very well	A bit out of line	does not conform	Very well	Very well	Very well	A bit out of line	Very well	Very well
14488	Zhengzhou Shengda School of Economics and Trade Management	Henan-Zhengzhou	woman	19.21	Han Chinese	Freshman year (including: first year of higher vocational school)	18.31	Agree	Neither agree nor object	Agree	Neither agree nor object	Neither agree nor object	Agree	Agree	Agree	Agree	Neither agree nor object	Absolutely agree	Agree	Neither agree nor object	Neither agree nor object	Neither agree nor object	Agree	Agree	Neither agree nor object	Neither agree nor object	disagree	disagree	Agree	Neither agree nor object	14	19	18	51	10	10	4	24	Very good	accord with	A bit out of line	A bit out of line	A bit out of line	A bit out of line	accord with	A bit out of line	A bit out of line	accord with	A bit out of line
14491	Zhengzhou Shengda School of Economics and Trade Management	Henan-Zhengzhou	man	21.51	Han Chinese	Sophomore (including: second year of higher vocational school)	20.45	Agree	Agree	Agree	Agree	Agree	Agree	Agree	Agree	Agree	Agree	Agree	Agree	Agree	Agree	Agree	Agree	Agree	Agree	Agree	Agree	Agree	Agree	Agree	16	20	20	56	11	12	8	31	Not bad	accord with	accord with	accord with	accord with	accord with	accord with	accord with	accord with	accord with	accord with
14497	Zhengzhou Shengda School of Economics and Trade Management	Henan-Zhengzhou	man	18.52	Minority; My nation is:	Freshman year (including: first year of higher vocational school)	18.38	Agree	disagree	Agree	disagree	Agree	Agree	Neither agree nor object	Agree	Agree	Agree	Agree	Agree	Agree	Agree	Agree	Agree	Agree	Agree	Agree	Agree	Agree	Agree	Agree	12	19	20	51	12	12	8	32	General	accord with	accord with	Very well	Very well	accord with	accord with	accord with	accord with	accord with	accord with
14504	Zhengzhou Shengda School of Economics and Trade Management	Henan-Zhengzhou	man	18.67	Han Chinese	Freshman year (including: first year of higher vocational school)	23.18	Neither agree nor object	Neither agree nor object	Absolutely agree	Agree	Agree	Agree	Neither agree nor object	Neither agree nor object	Agree	Absolutely agree	Absolutely agree	Absolutely agree	Absolutely agree	Absolutely agree	Absolutely agree	Agree	Agree	Agree	Agree	Neither agree nor object	Neither agree nor object	Absolutely agree	Neither agree nor object	15	19	25	59	12	12	6	30	General	accord with	accord with	accord with	accord with	accord with	accord with	accord with	accord with	accord with	accord with
14518	Zhengzhou Shengda School of Economics and Trade Management	Henan-Zhengzhou	man	20.33	Han Chinese	Freshman year (including: first year of higher vocational school)	23.53	Agree	Agree	Agree	Neither agree nor object	Agree	Agree	Agree	Neither agree nor object	Agree	Neither agree nor object	Agree	Agree	Agree	Agree	Agree	Agree	Neither agree nor object	Neither agree nor object	Agree	Neither agree nor object	Agree	Agree	Agree	15	19	19	53	9	12	7	28	Not bad	accord with	accord with	accord with	accord with	A bit out of line	accord with	accord with	A bit out of line	accord with	A bit out of line
14520	Zhengzhou Shengda School of Economics and Trade Management	Henan-Zhengzhou	man	18.51	Han Chinese	Freshman year (including: first year of higher vocational school)	22.41	Neither agree nor object	Neither agree nor object	Neither agree nor object	Neither agree nor object	Neither agree nor object	Neither agree nor object	Neither agree nor object	Neither agree nor object	Neither agree nor object	Neither agree nor object	Neither agree nor object	Neither agree nor object	Neither agree nor object	Neither agree nor object	Neither agree nor object	Neither agree nor object	Neither agree nor object	Neither agree nor object	Neither agree nor object	Neither agree nor object	Neither agree nor object	Neither agree nor object	Neither agree nor object	12	15	15	42	9	9	6	24	General	does not conform	does not conform	does not conform	does not conform	accord with	accord with	accord with	accord with	accord with	accord with
14521	Zhengzhou Shengda School of Economics and Trade Management	Henan-Zhengzhou	man	20.52	Han Chinese	Freshman year (including: first year of higher vocational school)	28.6	Absolutely agree	Absolutely agree	Absolutely agree	Absolutely agree	Absolutely agree	Absolutely agree	Absolutely agree	Absolutely agree	Absolutely agree	Absolutely agree	Absolutely agree	Absolutely agree	Agree	Absolutely agree	Agree	Agree	Agree	Absolutely agree	Absolutely agree	Absolutely agree	Absolutely agree	Absolutely agree	Absolutely agree	20	24	24	68	13	15	10	38	Very good	Very well	Very well	Very well	Very well	Very well	Very well	Very well	Very well	Very well	Very well
14533	Zhengzhou Shengda School of Economics and Trade Management	Henan-Zhengzhou	man	19.25	Han Chinese	Freshman year (including: first year of higher vocational school)	21.13	Agree	Agree	Agree	Agree	Agree	Agree	Agree	Agree	Agree	Agree	Agree	Agree	Agree	Absolutely agree	Absolutely agree	Absolutely agree	Agree	Absolutely agree	Agree	Agree	Absolutely agree	Absolutely agree	Neither agree nor object	16	21	21	58	13	12	9	34	Very good	Very well	accord with	accord with	accord with	accord with	accord with	Very well	accord with	accord with	accord with
14534	Zhengzhou Shengda School of Economics and Trade Management	Henan-Zhengzhou	man	18.31	Han Chinese	Freshman year (including: first year of higher vocational school)	17.04	Neither agree nor object	disagree	Neither agree nor object	Neither agree nor object	Neither agree nor object	Neither agree nor object	Neither agree nor object	Neither agree nor object	Neither agree nor object	Neither agree nor object	Neither agree nor object	Neither agree nor object	Neither agree nor object	Neither agree nor object	Neither agree nor object	Neither agree nor object	Neither agree nor object	Neither agree nor object	Neither agree nor object	Neither agree nor object	Neither agree nor object	Neither agree nor object	Neither agree nor object	11	15	15	41	9	9	6	24	Not bad	accord with	accord with	accord with	accord with	accord with	accord with	accord with	accord with	accord with	accord with
14540	Zhengzhou Shengda School of Economics and Trade Management	Henan-Zhengzhou	man	19.21	Han Chinese	Freshman year (including: first year of higher vocational school)	21.1	Agree	Agree	Agree	Agree	Agree	Agree	Agree	Agree	Agree	Agree	Agree	Agree	Agree	Agree	Agree	Agree	Agree	Agree	Agree	Agree	Agree	Agree	Agree	16	20	20	56	13	12	8	33	Very good	Very well	Very well	Very well	Very well	accord with	accord with	accord with	accord with	accord with	accord with
14574	Zhengzhou Shengda School of Economics and Trade Management	Henan-Zhengzhou	man	19.11	Han Chinese	Freshman year (including: first year of higher vocational school)	21.97	Agree	Neither agree nor object	Agree	Neither agree nor object	Agree	Agree	Agree	Agree	Agree	Agree	Agree	Agree	Agree	Agree	Agree	Agree	Agree	Agree	Agree	Agree	Agree	Agree	Agree	14	20	20	54	10	12	8	30	General	accord with	A bit out of line	A bit out of line	accord with	accord with	accord with	accord with	accord with	accord with	accord with
14576	Zhengzhou Shengda School of Economics and Trade Management	Henan-Zhengzhou	man	18.44	Han Chinese	Freshman year (including: first year of higher vocational school)	21.89	Agree	Agree	Agree	Agree	Agree	Agree	Agree	Agree	Agree	Agree	Agree	Agree	Agree	Agree	Agree	Agree	Agree	Agree	Agree	Agree	Agree	Agree	Agree	16	20	20	56	12	12	8	32	Not bad	accord with	accord with	accord with	accord with	A bit out of line	accord with	accord with	accord with	accord with	accord with
14579	Zhengzhou Shengda School of Economics and Trade Management	Henan-Zhengzhou	man	18.38	Han Chinese	Freshman year (including: first year of higher vocational school)	27.78	Agree	Agree	Agree	Agree	Agree	Agree	Agree	Agree	Agree	Agree	Agree	Agree	Agree	Agree	Agree	Agree	Agree	Agree	Agree	Agree	Agree	Agree	Agree	16	20	20	56	12	12	8	32	General	accord with	accord with	accord with	accord with	accord with	accord with	accord with	accord with	accord with	accord with
14618	Zhengzhou Shengda School of Economics and Trade Management	Henan-Zhengzhou	woman	19.95	Han Chinese	Sophomore (including: second year of higher vocational school)	20.21	Neither agree nor object	disagree	Neither agree nor object	Neither agree nor object	Neither agree nor object	Neither agree nor object	Neither agree nor object	Neither agree nor object	Neither agree nor object	Neither agree nor object	Agree	Agree	Agree	Agree	Agree	Neither agree nor object	Agree	Agree	Absolutely agree	Neither agree nor object	Neither agree nor object	Agree	Agree	11	16	19	46	11	13	6	30	Not bad	accord with	accord with	A bit out of line	A bit out of line	A bit out of line	A bit out of line	A bit out of line	accord with	accord with	accord with
14620	Zhengzhou Shengda School of Economics and Trade Management	Henan-Zhengzhou	man	18.84	Han Chinese	Freshman year (including: first year of higher vocational school)	38.06	Agree	Neither agree nor object	Agree	Agree	Agree	Agree	Agree	Agree	Agree	Agree	Agree	Agree	Neither agree nor object	Agree	Agree	Agree	Agree	Agree	Neither agree nor object	Neither agree nor object	Neither agree nor object	Agree	Agree	15	20	19	54	12	11	6	29	Not bad	accord with	accord with	accord with	accord with	accord with	accord with	accord with	accord with	accord with	accord with
14630	Zhengzhou Shengda School of Economics and Trade Management	Henan-Zhengzhou	woman	19.74	Han Chinese	Sophomore (including: second year of higher vocational school)	18.34	disagree	Agree	Neither agree nor object	Neither agree nor object	disagree	Neither agree nor object	Neither agree nor object	Neither agree nor object	Neither agree nor object	Agree	Neither agree nor object	Agree	Neither agree nor object	disagree	Agree	Neither agree nor object	Neither agree nor object	Agree	Absolutely agree	Neither agree nor object	Neither agree nor object	Neither agree nor object	Agree	12	16	16	44	10	12	6	28	General	A bit out of line	accord with	A bit out of line	accord with	A bit out of line	does not conform	A bit out of line	accord with	A bit out of line	A bit out of line
14834	Zhengzhou Shengda School of Economics and Trade Management	Henan-Zhengzhou	man	19.28	Han Chinese	Sophomore (including: second year of higher vocational school)	20.9	Agree	Agree	Agree	Agree	Agree	Agree	Agree	Agree	Agree	Agree	Agree	Agree	Agree	Agree	Agree	Agree	Agree	Agree	Agree	Agree	Agree	Agree	Agree	16	20	20	56	11	12	8	31	Not bad	Very well	Very well	Very well	Very well	Very well	Very well	Very well	Very well	Very well	Very well
14859	Zhengzhou Shengda School of Economics and Trade Management	Henan-Zhengzhou	woman	23.16	Han Chinese	Junior year (including: third year of higher vocational school)	21.67	Agree	Neither agree nor object	Agree	Neither agree nor object	Absolutely agree	Absolutely agree	Absolutely agree	Absolutely agree	Agree	Agree	Agree	Absolutely agree	Agree	Agree	Agree	Agree	Agree	Agree	Agree	Agree	Agree	Agree	Agree	14	23	21	58	13	12	8	33	General	accord with	accord with	accord with	accord with	accord with	accord with	accord with	accord with	accord with	accord with
14869	Zhengzhou Shengda School of Economics and Trade Management	Henan-Zhengzhou	man	0.19	Han Chinese	Junior year (including: third year of higher vocational school)	26.23	Neither agree nor object	Agree	Agree	Agree	Agree	Agree	Agree	Agree	Agree	Absolutely agree	Absolutely agree	Absolutely agree	Absolutely agree	Absolutely agree	Absolutely agree	Absolutely agree	Neither agree nor object	Agree	Agree	Agree	Neither agree nor object	Absolutely agree	Absolutely agree	15	21	25	61	12	14	7	33	Very good	Very well	does not conform	accord with	accord with	A bit out of line	accord with	accord with	A bit out of line	accord with	A bit out of line
14930	Zhengzhou Shengda School of Economics and Trade Management	Henan-Zhengzhou	man	19.81	Han Chinese	Sophomore (including: second year of higher vocational school)	25.95	Neither agree nor object	Agree	Neither agree nor object	disagree	Neither agree nor object	disagree	disagree	Neither agree nor object	Neither agree nor object	Agree	Neither agree nor object	disagree	disagree	Neither agree nor object	Neither agree nor object	Agree	Neither agree nor object	Agree	disagree	Neither agree nor object	Absolutely disagree	disagree	Agree	12	13	14	39	10	8	4	22	General	accord with	accord with	accord with	accord with	accord with	accord with	accord with	accord with	Very well	A bit out of line
14959	Zhengzhou Shengda School of Economics and Trade Management	Henan-Zhengzhou	man	19.95	Han Chinese	Sophomore (including: second year of higher vocational school)	23.12	Absolutely agree	Neither agree nor object	Neither agree nor object	Neither agree nor object	Absolutely agree	Absolutely agree	Absolutely agree	Absolutely agree	Absolutely agree	Absolutely agree	Absolutely agree	Absolutely agree	Absolutely agree	Absolutely agree	Absolutely agree	Absolutely agree	Absolutely agree	Absolutely agree	Absolutely agree	Absolutely agree	Neither agree nor object	Absolutely agree	Absolutely agree	14	25	25	64	11	15	8	34	Very poor	Very well	accord with	A bit out of line	accord with	accord with	accord with	accord with	accord with	accord with	accord with
14960	Zhengzhou Shengda School of Economics and Trade Management	Henan-Zhengzhou	man	20.64	Han Chinese	Sophomore (including: second year of higher vocational school)	21.6	Agree	Agree	Agree	Agree	Agree	Agree	Agree	Agree	Agree	Agree	Agree	Agree	Agree	Agree	Agree	Agree	Agree	Agree	Agree	Agree	Agree	Agree	Agree	16	20	20	56	11	12	8	31	Not bad	accord with	accord with	accord with	accord with	accord with	accord with	accord with	accord with	accord with	accord with
15575	Zhengzhou Shengda School of Economics and Trade Management	Henan-Zhengzhou	man	24.15	Han Chinese	Junior year (including: third year of higher vocational school)	20.75	Absolutely agree	Absolutely agree	Absolutely agree	Absolutely agree	Absolutely agree	Absolutely agree	Absolutely agree	Absolutely agree	Absolutely agree	Absolutely agree	Absolutely agree	Absolutely agree	Absolutely agree	Absolutely agree	Absolutely agree	Absolutely agree	Absolutely agree	Absolutely agree	Absolutely agree	Absolutely agree	Absolutely agree	Absolutely agree	Absolutely agree	20	25	25	70	12	15	10	37	Not bad	accord with	accord with	accord with	accord with	accord with	accord with	accord with	accord with	accord with	accord with
15608	Zhengzhou Shengda School of Economics and Trade Management	Henan-Zhengzhou	man	18.97	Han Chinese	Sophomore (including: second year of higher vocational school)	22.92	Agree	disagree	Agree	disagree	Agree	Neither agree nor object	Agree	Neither agree nor object	Agree	Neither agree nor object	Agree	Neither agree nor object	Agree	Neither agree nor object	Agree	Neither agree nor object	Agree	Neither agree nor object	Agree	Neither agree nor object	Agree	Neither agree nor object	Agree	12	18	17	47	10	11	7	28	Not bad	accord with	A bit out of line	accord with	accord with	A bit out of line	accord with	A bit out of line	accord with	A bit out of line	accord with
15617	Zhengzhou Shengda School of Economics and Trade Management	Henan-Zhengzhou	man	19.37	Han Chinese	Sophomore (including: second year of higher vocational school)	24.31	Agree	Agree	Agree	Agree	Agree	Agree	Agree	Agree	Agree	Agree	Neither agree nor object	Agree	Agree	Agree	Agree	Agree	Agree	Agree	Agree	Agree	Agree	Agree	Agree	16	20	19	55	10	12	8	30	Not bad	accord with	accord with	accord with	accord with	accord with	accord with	accord with	accord with	accord with	accord with
15620	Zhengzhou Shengda School of Economics and Trade Management	Henan-Zhengzhou	man	20.08	Han Chinese	Sophomore (including: second year of higher vocational school)	27.16	Neither agree nor object	Neither agree nor object	Neither agree nor object	Neither agree nor object	Agree	Agree	Agree	Agree	Agree	Agree	Agree	Agree	Agree	Agree	Agree	Agree	Agree	Agree	Agree	Agree	Agree	Agree	Agree	12	20	20	52	11	12	8	31	Not bad	accord with	accord with	accord with	accord with	accord with	accord with	accord with	accord with	accord with	accord with
15628	Zhengzhou Shengda School of Economics and Trade Management	Henan-Zhengzhou	man	20.27	Han Chinese	Sophomore (including: second year of higher vocational school)	52.26	Agree	Agree	Agree	Agree	Agree	Agree	Agree	Agree	Neither agree nor object	Neither agree nor object	Neither agree nor object	Neither agree nor object	Agree	Agree	Neither agree nor object	Neither agree nor object	Agree	Agree	Agree	Agree	Agree	Agree	Agree	16	18	17	51	13	12	8	33	Very good	accord with	accord with	accord with	accord with	accord with	accord with	accord with	accord with	accord with	accord with
15629	Zhengzhou Shengda School of Economics and Trade Management	Henan-Zhengzhou	man	20.21	Han Chinese	Sophomore (including: second year of higher vocational school)	26.12	Agree	Agree	Agree	Agree	Agree	Agree	Agree	Agree	Agree	Agree	Agree	Agree	Agree	Agree	Agree	Agree	Agree	Agree	Agree	Agree	Agree	Agree	Agree	16	20	20	56	11	12	8	31	General	accord with	accord with	accord with	accord with	accord with	accord with	accord with	accord with	accord with	accord with
15634	Zhengzhou Shengda School of Economics and Trade Management	Henan-Zhengzhou	woman	20.2	Han Chinese	Sophomore (including: second year of higher vocational school)	22.04	Absolutely agree	Absolutely agree	Absolutely agree	disagree	Neither agree nor object	Agree	Agree	disagree	disagree	Neither agree nor object	Neither agree nor object	disagree	disagree	Agree	Agree	Agree	Agree	Agree	Agree	Agree	Agree	Agree	Agree	17	16	14	47	12	12	8	32	Not bad	A bit out of line	accord with	A bit out of line	accord with	accord with	accord with	accord with	accord with	accord with	accord with
15635	Zhengzhou Shengda School of Economics and Trade Management	Henan-Zhengzhou	man	20.8	Han Chinese	Sophomore (including: second year of higher vocational school)	26.12	Absolutely agree	Absolutely agree	Absolutely agree	Absolutely agree	Absolutely agree	Absolutely agree	Absolutely agree	Absolutely agree	Absolutely agree	Absolutely agree	Absolutely agree	Absolutely agree	Absolutely agree	Absolutely agree	Absolutely agree	Absolutely agree	Absolutely agree	Absolutely agree	Absolutely agree	Absolutely agree	Absolutely agree	Absolutely agree	Absolutely agree	20	25	25	70	15	15	10	40	Very good	Very well	Very well	Very well	Very well	Very well	Very well	Very well	Very well	Very well	Very well
15637	Zhengzhou Shengda School of Economics and Trade Management	Henan-Zhengzhou	woman	21.63	Han Chinese	Sophomore (including: second year of higher vocational school)	19.96	Absolutely agree	Agree	Absolutely agree	Absolutely agree	Neither agree nor object	Agree	Agree	Agree	Agree	Agree	Agree	Agree	Agree	Neither agree nor object	Agree	Agree	Agree	Neither agree nor object	Agree	Neither agree nor object	Neither agree nor object	Agree	Neither agree nor object	19	20	19	58	11	11	6	28	Not bad	Very well	Very well	Very well	Very well	Very well	Very well	Very well	Very well	accord with	accord with
15643	Zhengzhou Shengda School of Economics and Trade Management	Henan-Zhengzhou	woman	18.73	Han Chinese	Sophomore (including: second year of higher vocational school)	20.08	Absolutely agree	Absolutely agree	Absolutely agree	Absolutely agree	Absolutely agree	Absolutely agree	Absolutely agree	Absolutely agree	Absolutely agree	Absolutely agree	Absolutely agree	Absolutely agree	Agree	Absolutely agree	Absolutely agree	Agree	Absolutely agree	Absolutely agree	Absolutely agree	Agree	Neither agree nor object	Agree	Agree	20	25	24	69	14	13	7	34	Very good	accord with	accord with	accord with	accord with	accord with	accord with	accord with	accord with	accord with	accord with
15648	Zhengzhou Shengda School of Economics and Trade Management	Henan-Zhengzhou	woman	0.06	Han Chinese	Sophomore (including: second year of higher vocational school)	20.7	Neither agree nor object	Agree	Neither agree nor object	Neither agree nor object	Agree	Agree	Agree	Agree	Agree	Agree	Agree	Agree	Agree	Agree	Agree	Agree	Agree	Agree	Agree	Agree	Agree	Agree	Agree	13	20	20	53	10	12	8	30	General	accord with	accord with	accord with	accord with	accord with	accord with	accord with	accord with	accord with	accord with
15652	Zhengzhou Shengda School of Economics and Trade Management	Henan-Zhengzhou	man	20.26	Han Chinese	Sophomore (including: second year of higher vocational school)	26.3	Agree	Agree	Agree	Agree	Agree	Agree	Agree	Agree	Agree	Agree	Agree	Agree	Agree	Agree	Agree	Agree	Agree	Agree	Agree	Agree	Agree	Agree	Agree	16	20	20	56	11	12	8	31	Not bad	Very well	Very well	Very well	Very well	Very well	Very well	Very well	Very well	Very well	Very well
15654	Zhengzhou Shengda School of Economics and Trade Management	Henan-Zhengzhou	man	19.05	Han Chinese	Sophomore (including: second year of higher vocational school)	27.16	Absolutely agree	Absolutely agree	Absolutely agree	Absolutely agree	Absolutely agree	Absolutely agree	Absolutely agree	Absolutely agree	Absolutely agree	Absolutely agree	Absolutely agree	Absolutely agree	Absolutely agree	Absolutely agree	Absolutely agree	Absolutely agree	Absolutely agree	Absolutely agree	Absolutely agree	Absolutely agree	Absolutely agree	Absolutely agree	Absolutely agree	20	25	25	70	15	15	10	40	Very good	Very well	Very well	Very well	Very well	Very well	Very well	Very well	Very well	Very well	Very well
15658	Zhengzhou Shengda School of Economics and Trade Management	Henan-Zhengzhou	man	19.2	Han Chinese	Sophomore (including: second year of higher vocational school)	24.22	Absolutely agree	Agree	Absolutely agree	Agree	Neither agree nor object	Agree	Agree	disagree	disagree	Absolutely agree	Absolutely agree	Agree	Agree	Agree	Agree	Agree	Absolutely agree	Absolutely agree	Absolutely agree	Agree	Neither agree nor object	Absolutely agree	Absolutely agree	18	16	22	56	14	15	7	36	Not bad	accord with	accord with	accord with	accord with	A bit out of line	A bit out of line	accord with	accord with	accord with	accord with
15661	Zhengzhou Shengda School of Economics and Trade Management	Henan-Zhengzhou	man	19.42	Han Chinese	Sophomore (including: second year of higher vocational school)	23.61	Absolutely agree	Neither agree nor object	Neither agree nor object	Neither agree nor object	Neither agree nor object	Agree	Neither agree nor object	Neither agree nor object	Neither agree nor object	Neither agree nor object	Agree	Neither agree nor object	Neither agree nor object	Neither agree nor object	Neither agree nor object	Neither agree nor object	Agree	Agree	Agree	Agree	Neither agree nor object	Agree	Agree	14	16	16	46	11	12	7	30	Not bad	accord with	A bit out of line	A bit out of line	A bit out of line	A bit out of line	accord with	accord with	A bit out of line	accord with	A bit out of line
15662	Zhengzhou Shengda School of Economics and Trade Management	Henan-Zhengzhou	man	20.38	Han Chinese	Sophomore (including: second year of higher vocational school)	20.23	Agree	Neither agree nor object	Agree	Neither agree nor object	Neither agree nor object	Neither agree nor object	Neither agree nor object	Neither agree nor object	Neither agree nor object	Agree	Agree	Agree	Neither agree nor object	Agree	Neither agree nor object	Agree	Agree	Agree	Agree	Agree	Agree	Agree	Agree	14	15	19	48	11	12	8	31	Not bad	accord with	accord with	accord with	accord with	accord with	accord with	accord with	accord with	accord with	accord with
15667	Zhengzhou Shengda School of Economics and Trade Management	Henan-Zhengzhou	man	0.39	Han Chinese	Sophomore (including: second year of higher vocational school)	22.86	Neither agree nor object	Neither agree nor object	Neither agree nor object	Neither agree nor object	Neither agree nor object	Neither agree nor object	Neither agree nor object	Neither agree nor object	Neither agree nor object	Neither agree nor object	Neither agree nor object	Neither agree nor object	Neither agree nor object	Neither agree nor object	Neither agree nor object	Neither agree nor object	Neither agree nor object	Neither agree nor object	Neither agree nor object	Neither agree nor object	Neither agree nor object	Neither agree nor object	Neither agree nor object	12	15	15	42	8	9	6	23	Not bad	accord with	accord with	accord with	accord with	accord with	accord with	accord with	accord with	accord with	accord with
15670	Zhengzhou Shengda School of Economics and Trade Management	Henan-Zhengzhou	woman	19.39	Han Chinese	Sophomore (including: second year of higher vocational school)	17.58	Absolutely agree	Absolutely agree	Absolutely agree	Agree	Neither agree nor object	Agree	Neither agree nor object	disagree	Neither agree nor object	Neither agree nor object	Neither agree nor object	Neither agree nor object	Neither agree nor object	Neither agree nor object	Neither agree nor object	Neither agree nor object	Neither agree nor object	Neither agree nor object	Neither agree nor object	Neither agree nor object	Absolutely agree	Absolutely agree	Absolutely agree	19	15	15	49	9	13	8	30	General	accord with	accord with	A bit out of line	accord with	accord with	accord with	accord with	accord with	accord with	accord with
15680	Zhengzhou Shengda School of Economics and Trade Management	Henan-Zhengzhou	woman	18.8	Han Chinese	Sophomore (including: second year of higher vocational school)	22.21	Agree	Agree	Agree	Agree	Agree	Neither agree nor object	Neither agree nor object	Neither agree nor object	Neither agree nor object	Agree	Neither agree nor object	Agree	Agree	Agree	Agree	disagree	Absolutely agree	Agree	Absolutely agree	Agree	Agree	Absolutely agree	Agree	16	16	19	51	12	14	8	34	Not bad	accord with	accord with	A bit out of line	A bit out of line	A bit out of line	accord with	A bit out of line	A bit out of line	accord with	A bit out of line
15683	Zhengzhou Shengda School of Economics and Trade Management	Henan-Zhengzhou	woman	19.58	Han Chinese	Sophomore (including: second year of higher vocational school)	28.74	Agree	Neither agree nor object	Agree	Agree	Agree	Agree	Agree	Agree	Agree	Agree	Agree	Agree	Agree	Agree	Agree	Agree	Agree	Agree	Agree	Agree	Agree	Agree	Agree	15	20	20	55	11	12	8	31	Very good	accord with	accord with	accord with	accord with	accord with	accord with	accord with	accord with	accord with	accord with
15685	Zhengzhou Shengda School of Economics and Trade Management	Henan-Zhengzhou	man	20.18	Han Chinese	Sophomore (including: second year of higher vocational school)	22.86	Absolutely agree	Absolutely agree	Absolutely agree	Absolutely agree	Absolutely agree	Absolutely agree	Absolutely agree	Neither agree nor object	Agree	Absolutely agree	Absolutely agree	Agree	Agree	Absolutely agree	Absolutely agree	Absolutely agree	Absolutely agree	Absolutely agree	Absolutely agree	Absolutely agree	Absolutely agree	Absolutely agree	Absolutely agree	20	22	23	65	15	15	10	40	Not bad	Very well	Very well	accord with	Very well	Very well	Very well	Very well	Very well	Very well	Very well
15687	Zhengzhou Shengda School of Economics and Trade Management	Henan-Zhengzhou	man	19.21	Han Chinese	Sophomore (including: second year of higher vocational school)	19.37	Neither agree nor object	Neither agree nor object	Neither agree nor object	Neither agree nor object	Neither agree nor object	Neither agree nor object	Neither agree nor object	Neither agree nor object	Neither agree nor object	Neither agree nor object	Neither agree nor object	Neither agree nor object	Neither agree nor object	Neither agree nor object	Neither agree nor object	Neither agree nor object	Neither agree nor object	Neither agree nor object	Neither agree nor object	Neither agree nor object	Neither agree nor object	Neither agree nor object	Neither agree nor object	12	15	15	42	9	9	6	24	Very good	accord with	accord with	accord with	accord with	accord with	accord with	accord with	accord with	accord with	accord with
15709	Zhengzhou Shengda School of Economics and Trade Management	Henan-Zhengzhou	man	21.2	Han Chinese	Sophomore (including: second year of higher vocational school)	20.45	Neither agree nor object	Neither agree nor object	Neither agree nor object	Neither agree nor object	Neither agree nor object	Neither agree nor object	Neither agree nor object	Neither agree nor object	Neither agree nor object	Neither agree nor object	Neither agree nor object	Neither agree nor object	Neither agree nor object	Neither agree nor object	Neither agree nor object	Neither agree nor object	Neither agree nor object	Neither agree nor object	Neither agree nor object	Neither agree nor object	Neither agree nor object	Neither agree nor object	Neither agree nor object	12	15	15	42	8	9	6	23	Not bad	A bit out of line	accord with	A bit out of line	accord with	accord with	A bit out of line	accord with	A bit out of line	accord with	accord with
15736	Zhengzhou Shengda School of Economics and Trade Management	Henan-Zhengzhou	man	21.08	Han Chinese	Sophomore (including: second year of higher vocational school)	20.28	Agree	Agree	Agree	disagree	disagree	disagree	disagree	Neither agree nor object	Agree	Agree	Neither agree nor object	disagree	disagree	Absolutely agree	Agree	disagree	disagree	disagree	Agree	disagree	disagree	Agree	Agree	14	15	16	45	7	12	4	23	Not bad	accord with	A bit out of line	A bit out of line	A bit out of line	A bit out of line	accord with	accord with	A bit out of line	accord with	A bit out of line
15741	Zhengzhou Shengda School of Economics and Trade Management	Henan-Zhengzhou	man	20.08	Han Chinese	Sophomore (including: second year of higher vocational school)	26.13	Absolutely agree	Absolutely agree	Absolutely agree	Absolutely agree	Absolutely agree	Absolutely agree	Absolutely agree	Absolutely agree	Absolutely agree	Absolutely agree	Absolutely agree	Absolutely agree	Absolutely agree	Absolutely agree	Absolutely agree	Absolutely agree	Absolutely agree	Absolutely agree	Absolutely agree	Absolutely agree	Absolutely agree	Absolutely agree	Absolutely agree	20	25	25	70	13	15	10	38	Very good	Very well	Very well	Very well	Very well	Very well	Very well	Very well	Very well	Very well	Very well
15753	Zhengzhou Shengda School of Economics and Trade Management	Henan-Zhengzhou	man	21.35	Han Chinese	Sophomore (including: second year of higher vocational school)	50.03	Absolutely agree	Absolutely agree	Absolutely agree	Absolutely agree	Absolutely agree	Absolutely agree	Absolutely agree	Absolutely agree	Absolutely agree	Absolutely agree	Absolutely agree	Absolutely agree	Absolutely agree	Absolutely agree	Absolutely agree	Absolutely agree	Absolutely agree	Absolutely agree	Absolutely agree	Absolutely agree	Absolutely agree	Absolutely agree	Absolutely agree	20	25	25	70	15	15	10	40	Not bad	Very well	Very well	Very well	Very well	Very well	Very well	Very well	Very well	Very well	Very well
15759	Zhengzhou Shengda School of Economics and Trade Management	Henan-Zhengzhou	man	20.27	Han Chinese	Sophomore (including: second year of higher vocational school)	21.04	Absolutely disagree	Absolutely disagree	Absolutely disagree	Absolutely disagree	Absolutely disagree	Absolutely disagree	Absolutely disagree	Absolutely disagree	Absolutely disagree	Absolutely disagree	Absolutely disagree	Absolutely disagree	Absolutely disagree	Absolutely disagree	Absolutely disagree	Absolutely disagree	Absolutely disagree	Absolutely disagree	Absolutely disagree	Absolutely disagree	Absolutely disagree	Absolutely disagree	Absolutely disagree	4	5	5	14	7	3	2	12	Very good	does not conform	does not conform	does not conform	does not conform	does not conform	does not conform	does not conform	does not conform	does not conform	does not conform
15773	Zhengzhou Shengda School of Economics and Trade Management	Henan-Zhengzhou	man	20.96	Han Chinese	Sophomore (including: second year of higher vocational school)	23.12	Absolutely agree	Absolutely agree	Absolutely agree	Absolutely agree	Absolutely agree	Absolutely agree	Absolutely agree	Absolutely agree	Absolutely agree	Absolutely agree	Absolutely agree	Absolutely agree	Absolutely agree	Absolutely agree	Absolutely agree	Absolutely agree	Absolutely agree	Absolutely agree	Absolutely agree	Absolutely agree	Absolutely agree	Absolutely agree	Absolutely agree	20	25	25	70	13	15	10	38	Very good	Very well	Very well	Very well	Very well	Very well	Very well	Very well	Very well	Very well	Very well
15784	Zhengzhou Shengda School of Economics and Trade Management	Henan-Zhengzhou	man	0.14	Han Chinese	Sophomore (including: second year of higher vocational school)	19.37	Absolutely agree	Absolutely agree	Absolutely agree	Absolutely agree	Absolutely agree	Absolutely agree	Absolutely agree	Absolutely agree	Absolutely agree	Absolutely agree	Absolutely agree	Absolutely agree	Absolutely agree	Absolutely agree	Absolutely agree	Absolutely agree	Absolutely agree	Absolutely agree	Absolutely agree	Absolutely agree	Absolutely agree	Absolutely agree	Absolutely agree	20	25	25	70	13	15	10	38	Very good	Very well	Very well	Very well	Very well	Very well	Very well	Very well	Very well	Very well	Very well
15835	Zhengzhou Shengda School of Economics and Trade Management	Henan-Zhengzhou	man	19.06	Han Chinese	Sophomore (including: second year of higher vocational school)	21.3	Agree	Agree	Agree	Neither agree nor object	Agree	Agree	Agree	Agree	Agree	Agree	Agree	Agree	Neither agree nor object	Agree	Agree	Neither agree nor object	Agree	Agree	Agree	Neither agree nor object	Neither agree nor object	Agree	Agree	15	20	19	54	12	12	6	30	Not bad	accord with	accord with	accord with	accord with	A bit out of line	accord with	accord with	accord with	accord with	accord with
15846	Zhengzhou Shengda School of Economics and Trade Management	Henan-Zhengzhou	man	0.11	Han Chinese	Freshman year (including: first year of higher vocational school)	20.52	Agree	Agree	Agree	Agree	Agree	Agree	Agree	Agree	Agree	Agree	Agree	Agree	Agree	Agree	Agree	Agree	Agree	Agree	Agree	Agree	Agree	Agree	Agree	16	20	20	56	11	12	8	31	Not bad	accord with	accord with	accord with	accord with	accord with	accord with	accord with	accord with	accord with	accord with
15855	Zhengzhou Shengda School of Economics and Trade Management	Henan-Zhengzhou	woman	19.56	Han Chinese	Freshman year (including: first year of higher vocational school)	29.72	Agree	disagree	Neither agree nor object	Neither agree nor object	Agree	Agree	Agree	Agree	Agree	Agree	Agree	Agree	Agree	Agree	Agree	Agree	Agree	Agree	Absolutely agree	Agree	Agree	Absolutely agree	Neither agree nor object	12	20	20	52	10	13	8	31	Not bad	accord with	A bit out of line	A bit out of line	accord with	A bit out of line	accord with	accord with	A bit out of line	accord with	accord with
15885	Zhengzhou Shengda School of Economics and Trade Management	Henan-Zhengzhou	man	19.02	Han Chinese	Sophomore (including: second year of higher vocational school)	29.73	Neither agree nor object	Agree	Agree	Neither agree nor object	Agree	Agree	Neither agree nor object	Agree	Agree	Agree	Agree	Agree	Agree	Agree	Agree	Agree	Agree	Agree	Agree	Agree	Agree	Neither agree nor object	Neither agree nor object	14	19	20	53	10	10	8	28	Not bad	accord with	accord with	accord with	accord with	accord with	accord with	accord with	accord with	accord with	accord with
15894	Zhengzhou Shengda School of Economics and Trade Management	Henan-Zhengzhou	man	20.32	Han Chinese	Freshman year (including: first year of higher vocational school)	21.6	Neither agree nor object	Neither agree nor object	Neither agree nor object	Neither agree nor object	Neither agree nor object	Neither agree nor object	Neither agree nor object	Neither agree nor object	Neither agree nor object	Neither agree nor object	Neither agree nor object	Neither agree nor object	Neither agree nor object	Neither agree nor object	Neither agree nor object	Neither agree nor object	Neither agree nor object	Neither agree nor object	Neither agree nor object	Neither agree nor object	disagree	Neither agree nor object	Neither agree nor object	12	15	15	42	11	9	5	25	Very good	accord with	accord with	accord with	accord with	accord with	accord with	accord with	accord with	accord with	accord with
15897	Zhengzhou Shengda School of Economics and Trade Management	Henan-Zhengzhou	woman	18.29	Han Chinese	Freshman year (including: first year of higher vocational school)	23.88	Absolutely agree	Absolutely agree	Absolutely agree	Absolutely agree	Absolutely agree	Absolutely agree	Absolutely agree	Absolutely agree	Absolutely agree	Absolutely agree	Absolutely agree	Absolutely agree	Absolutely agree	Absolutely agree	Absolutely agree	Absolutely agree	Absolutely agree	Absolutely agree	Absolutely agree	Absolutely agree	Absolutely agree	Absolutely agree	Absolutely agree	20	25	25	70	15	15	10	40	Very good	Very well	accord with	Very well	Very well	Very well	Very well	Very well	Very well	Very well	Very well
15899	Zhengzhou Shengda School of Economics and Trade Management	Henan-Anyang	man	19.2	Han Chinese	Freshman year (including: first year of higher vocational school)	16.41	Absolutely agree	Absolutely agree	Neither agree nor object	Neither agree nor object	Absolutely agree	Neither agree nor object	Absolutely agree	Absolutely agree	Neither agree nor object	Absolutely agree	Agree	Agree	Agree	Absolutely agree	Agree	Agree	Agree	Agree	Agree	Absolutely agree	Agree	Absolutely agree	Agree	16	20	22	58	13	13	9	35	Very good	Very well	Very well	Very well	Very well	Very well	Very well	Very well	Very well	A bit out of line	Very well
15900	Zhengzhou Shengda School of Economics and Trade Management	Henan-Zhengzhou	man	20.48	Han Chinese	Freshman year (including: first year of higher vocational school)	24.69	Absolutely agree	Absolutely agree	Absolutely agree	Absolutely agree	Absolutely agree	Absolutely agree	Absolutely agree	Absolutely agree	Absolutely agree	Absolutely agree	Absolutely agree	Absolutely agree	Absolutely agree	Absolutely agree	Absolutely agree	Neither agree nor object	Absolutely agree	Absolutely agree	Absolutely agree	Absolutely agree	Absolutely agree	Absolutely agree	Absolutely agree	20	25	25	70	15	15	10	40	Very good	accord with	accord with	accord with	accord with	accord with	accord with	accord with	accord with	accord with	accord with
15906	Zhengzhou Shengda School of Economics and Trade Management	Henan-Zhengzhou	man	18.44	Han Chinese	Freshman year (including: first year of higher vocational school)	20.45	Neither agree nor object	Neither agree nor object	Neither agree nor object	Neither agree nor object	Neither agree nor object	Neither agree nor object	Neither agree nor object	Neither agree nor object	Neither agree nor object	Neither agree nor object	Neither agree nor object	Neither agree nor object	Neither agree nor object	Neither agree nor object	Neither agree nor object	Neither agree nor object	Neither agree nor object	Neither agree nor object	Neither agree nor object	Neither agree nor object	Neither agree nor object	Neither agree nor object	Neither agree nor object	12	15	15	42	10	9	6	25	General	accord with	accord with	accord with	accord with	accord with	accord with	accord with	accord with	accord with	accord with
15909	Zhengzhou Shengda School of Economics and Trade Management	Henan-Zhengzhou	woman	18.68	Han Chinese	Freshman year (including: first year of higher vocational school)	20.48	Absolutely agree	Absolutely agree	Absolutely agree	Absolutely agree	Absolutely agree	Absolutely agree	Absolutely agree	Absolutely agree	Absolutely agree	Absolutely agree	Absolutely agree	Absolutely agree	Absolutely agree	Absolutely agree	Absolutely agree	Absolutely agree	Absolutely agree	Absolutely agree	Absolutely agree	Agree	Agree	Absolutely agree	Absolutely agree	20	25	25	70	15	15	8	38	Very good	Very well	Very well	Very well	Very well	Very well	Very well	Very well	Very well	Very well	Very well
15913	Zhengzhou Shengda School of Economics and Trade Management	Henan-Zhengzhou	woman	18.41	Han Chinese	Freshman year (including: first year of higher vocational school)	17.15	Absolutely agree	Neither agree nor object	Absolutely agree	Absolutely agree	Agree	Agree	Agree	Agree	Agree	Agree	Agree	Agree	Agree	Agree	Agree	Agree	Agree	Agree	Agree	Agree	Neither agree nor object	Agree	Agree	18	20	20	58	12	12	7	31	Very good	accord with	accord with	accord with	accord with	accord with	accord with	accord with	accord with	accord with	accord with
15915	Zhengzhou Shengda School of Economics and Trade Management	Henan-Zhengzhou	man	19.11	Han Chinese	Freshman year (including: first year of higher vocational school)	20.01	Agree	Absolutely agree	Absolutely agree	Absolutely agree	Agree	Neither agree nor object	Neither agree nor object	Absolutely agree	Absolutely agree	Absolutely agree	Neither agree nor object	Neither agree nor object	Neither agree nor object	Agree	Absolutely agree	Absolutely agree	Absolutely agree	Absolutely agree	Absolutely agree	Absolutely agree	Absolutely agree	Absolutely agree	Absolutely agree	19	21	18	58	14	15	10	39	Not bad	accord with	accord with	accord with	accord with	accord with	accord with	accord with	accord with	accord with	accord with
15920	Zhengzhou Shengda School of Economics and Trade Management	Henan-Zhengzhou	man	19.23	Han Chinese	Freshman year (including: first year of higher vocational school)	25.38	Absolutely agree	Absolutely agree	Absolutely agree	Absolutely agree	Absolutely agree	Absolutely agree	Absolutely agree	Absolutely agree	Absolutely agree	Absolutely agree	Agree	Absolutely agree	Absolutely agree	Absolutely agree	Absolutely agree	Neither agree nor object	Agree	Absolutely agree	Absolutely agree	Agree	Neither agree nor object	Absolutely agree	Absolutely agree	20	25	24	69	12	15	7	34	General	accord with	accord with	A bit out of line	A bit out of line	A bit out of line	accord with	accord with	A bit out of line	A bit out of line	accord with
15940	Zhengzhou Shengda School of Economics and Trade Management	Henan-Zhengzhou	man	22.82	Han Chinese	Sophomore (including: second year of higher vocational school)	27.76	Agree	Agree	Agree	Agree	Neither agree nor object	Neither agree nor object	Neither agree nor object	Neither agree nor object	Agree	Agree	Agree	Agree	Neither agree nor object	Neither agree nor object	Neither agree nor object	Neither agree nor object	Agree	Agree	Agree	Agree	Agree	Agree	Agree	16	16	18	50	10	12	8	30	Not bad	accord with	accord with	accord with	accord with	accord with	A bit out of line	A bit out of line	accord with	accord with	accord with
15961	Zhengzhou Shengda School of Economics and Trade Management	Henan-Zhengzhou	man	19.95	Han Chinese	Sophomore (including: second year of higher vocational school)	20.57	Absolutely disagree	Absolutely disagree	Absolutely disagree	Absolutely disagree	Absolutely disagree	Absolutely disagree	Absolutely disagree	Absolutely disagree	Absolutely disagree	Absolutely disagree	Absolutely disagree	Absolutely disagree	Absolutely disagree	Absolutely disagree	Absolutely disagree	Absolutely disagree	Absolutely disagree	Absolutely disagree	Absolutely disagree	Absolutely disagree	Absolutely disagree	Absolutely disagree	Absolutely disagree	4	5	5	14	4	3	2	9	Not bad	does not conform	does not conform	does not conform	does not conform	does not conform	does not conform	does not conform	does not conform	does not conform	does not conform
15964	Zhengzhou Shengda School of Economics and Trade Management	Henan-Zhengzhou	woman	18.99	Han Chinese	Freshman year (including: first year of higher vocational school)	17.42	Neither agree nor object	Neither agree nor object	Neither agree nor object	Neither agree nor object	Neither agree nor object	Neither agree nor object	Neither agree nor object	Neither agree nor object	Neither agree nor object	Neither agree nor object	Neither agree nor object	Neither agree nor object	Neither agree nor object	Neither agree nor object	Neither agree nor object	Neither agree nor object	Neither agree nor object	Neither agree nor object	Neither agree nor object	Neither agree nor object	Neither agree nor object	Neither agree nor object	Neither agree nor object	12	15	15	42	10	9	6	25	Not bad	A bit out of line	A bit out of line	A bit out of line	A bit out of line	A bit out of line	A bit out of line	A bit out of line	A bit out of line	A bit out of line	A bit out of line
15969	Zhengzhou Shengda School of Economics and Trade Management	Henan-Zhengzhou	man	20.15	Han Chinese	Freshman year (including: first year of higher vocational school)	21.72	Agree	Agree	Agree	Agree	Agree	Agree	Agree	Agree	Agree	Agree	Agree	Agree	Agree	Agree	Agree	Agree	Agree	Agree	Agree	Agree	Agree	Agree	Agree	16	20	20	56	11	12	8	31	Very good	accord with	accord with	accord with	accord with	accord with	accord with	accord with	accord with	accord with	accord with
15972	Zhengzhou Shengda School of Economics and Trade Management	Henan-Zhengzhou	woman	19.1	Han Chinese	Freshman year (including: first year of higher vocational school)	21.6	Agree	Agree	Agree	Agree	Agree	Agree	Agree	Agree	Agree	Agree	Agree	Agree	Agree	Agree	Agree	Agree	Agree	Agree	Agree	Agree	Agree	Agree	Agree	16	20	20	56	12	12	8	32	Not bad	accord with	accord with	accord with	accord with	accord with	Very well	Very well	accord with	accord with	Very well
15982	Zhengzhou Shengda School of Economics and Trade Management	Henan-Zhengzhou	woman	19.9	Han Chinese	Freshman year (including: first year of higher vocational school)	22.49	Neither agree nor object	disagree	Agree	disagree	Neither agree nor object	Agree	Neither agree nor object	Neither agree nor object	Agree	Agree	Agree	Neither agree nor object	Agree	Agree	Agree	Agree	Agree	Agree	Agree	Agree	Neither agree nor object	Agree	Agree	11	18	19	48	12	12	7	31	General	accord with	A bit out of line	A bit out of line	accord with	accord with	accord with	accord with	A bit out of line	accord with	accord with
15988	Zhengzhou Shengda School of Economics and Trade Management	Henan-Zhengzhou	woman	19.95	Han Chinese	Freshman year (including: first year of higher vocational school)	20.76	Agree	Agree	Agree	Agree	Agree	Agree	Agree	Agree	Agree	Agree	Agree	Agree	Agree	Agree	Agree	Agree	Agree	Agree	Agree	Agree	Agree	Agree	Agree	16	20	20	56	11	12	8	31	Not bad	accord with	accord with	accord with	accord with	accord with	accord with	accord with	accord with	accord with	accord with
15989	Zhengzhou Shengda School of Economics and Trade Management	Henan-Zhengzhou	woman	19.75	Minority; My nation is:	Freshman year (including: first year of higher vocational school)	17.72	Agree	Agree	Agree	Agree	Agree	Agree	Agree	Agree	Agree	Agree	Agree	Agree	Absolutely agree	Absolutely agree	Absolutely agree	Absolutely agree	Absolutely agree	Absolutely agree	Absolutely agree	Absolutely agree	Absolutely agree	Absolutely agree	Absolutely agree	16	21	22	59	14	15	10	39	General	Very well	Very well	Very well	Very well	Very well	Very well	Very well	Very well	Very well	Very well
15991	Zhengzhou Shengda School of Economics and Trade Management	Henan-Zhengzhou	woman	19.24	Han Chinese	Freshman year (including: first year of higher vocational school)	19.33	disagree	disagree	Agree	Agree	Neither agree nor object	Neither agree nor object	Agree	Neither agree nor object	Neither agree nor object	Agree	Agree	Agree	Agree	Agree	Agree	disagree	Neither agree nor object	Neither agree nor object	Neither agree nor object	Neither agree nor object	Neither agree nor object	Agree	Neither agree nor object	12	17	20	49	9	10	6	25	Not bad	A bit out of line	A bit out of line	A bit out of line	A bit out of line	A bit out of line	A bit out of line	A bit out of line	A bit out of line	A bit out of line	A bit out of line
15992	Zhengzhou Shengda School of Economics and Trade Management	Henan-Zhengzhou	man	19	Han Chinese	Freshman year (including: first year of higher vocational school)	20.96	Agree	Neither agree nor object	Agree	Agree	Agree	Agree	Neither agree nor object	Agree	Agree	Neither agree nor object	disagree	disagree	Agree	Agree	disagree	disagree	Agree	Agree	Agree	Absolutely disagree	Absolutely disagree	Agree	Agree	15	17	15	47	9	12	2	23	General	accord with	accord with	A bit out of line	accord with	Very well	Very well	Very well	Very well	Very well	Very well
15993	Zhengzhou Shengda School of Economics and Trade Management	Henan-Zhengzhou	woman	18.63	Han Chinese	Freshman year (including: first year of higher vocational school)	23.67	Neither agree nor object	Neither agree nor object	Agree	Agree	Agree	Agree	Agree	Agree	Agree	Agree	disagree	Agree	Absolutely agree	Agree	Agree	disagree	Agree	Agree	Agree	Neither agree nor object	Neither agree nor object	Agree	Agree	14	20	19	53	11	12	6	29	Not bad	accord with	accord with	A bit out of line	A bit out of line	A bit out of line	accord with	accord with	accord with	accord with	A bit out of line
15995	Zhengzhou Shengda School of Economics and Trade Management	Henan-Zhengzhou	woman	16.1	Han Chinese	Freshman year (including: first year of higher vocational school)	21.22	Agree	Neither agree nor object	Agree	Agree	Agree	Agree	Neither agree nor object	Neither agree nor object	Neither agree nor object	Agree	Agree	Agree	Agree	Neither agree nor object	Neither agree nor object	Neither agree nor object	Neither agree nor object	Neither agree nor object	Agree	Neither agree nor object	Neither agree nor object	Agree	Neither agree nor object	15	16	19	50	9	11	6	26	Not bad	accord with	accord with	A bit out of line	A bit out of line	A bit out of line	A bit out of line	A bit out of line	accord with	A bit out of line	accord with
15996	Zhengzhou Shengda School of Economics and Trade Management	Henan-Zhengzhou	woman	18.35	Han Chinese	Freshman year (including: first year of higher vocational school)	20.82	Agree	Neither agree nor object	Neither agree nor object	Neither agree nor object	Neither agree nor object	Agree	Agree	Neither agree nor object	Agree	Agree	Agree	Agree	Agree	Agree	Agree	Neither agree nor object	Neither agree nor object	Agree	Agree	Absolutely agree	Absolutely agree	Absolutely agree	Absolutely agree	13	19	20	52	10	14	10	34	General	Very well	accord with	A bit out of line	Very well	A bit out of line	accord with	accord with	accord with	accord with	accord with
15997	Zhengzhou Shengda School of Economics and Trade Management	Henan-Zhengzhou	man	19.63	Han Chinese	Freshman year (including: first year of higher vocational school)	23.66	Absolutely agree	Agree	Neither agree nor object	Neither agree nor object	Neither agree nor object	Agree	Absolutely agree	Neither agree nor object	Agree	Agree	Agree	Agree	Agree	Agree	Agree	Agree	Agree	Agree	Agree	disagree	disagree	Agree	Agree	15	20	20	55	10	12	4	26	Very good	accord with	accord with	accord with	accord with	accord with	accord with	accord with	accord with	accord with	accord with
15998	Zhengzhou Shengda School of Economics and Trade Management	Henan-Zhengzhou	woman	18.13	Han Chinese	Freshman year (including: first year of higher vocational school)	16.85	disagree	disagree	disagree	disagree	Agree	Agree	Agree	disagree	Agree	Neither agree nor object	Absolutely agree	Agree	Agree	Agree	Agree	Agree	Agree	Agree	Absolutely agree	Agree	Agree	Absolutely agree	disagree	8	18	20	46	10	12	8	30	Very good	accord with	Very well	A bit out of line	accord with	accord with	accord with	A bit out of line	accord with	accord with	A bit out of line
16000	Zhengzhou Shengda School of Economics and Trade Management	Henan-Zhengzhou	woman	18.19	Han Chinese	Freshman year (including: first year of higher vocational school)	17.15	Neither agree nor object	Neither agree nor object	Neither agree nor object	Neither agree nor object	Neither agree nor object	Neither agree nor object	Neither agree nor object	Neither agree nor object	Neither agree nor object	Neither agree nor object	Neither agree nor object	Neither agree nor object	Neither agree nor object	Neither agree nor object	Neither agree nor object	Neither agree nor object	Neither agree nor object	Neither agree nor object	Neither agree nor object	Neither agree nor object	Neither agree nor object	Neither agree nor object	Neither agree nor object	12	15	15	42	9	9	6	24	Very good	A bit out of line	A bit out of line	A bit out of line	A bit out of line	A bit out of line	A bit out of line	A bit out of line	A bit out of line	A bit out of line	A bit out of line
16002	Zhengzhou Shengda School of Economics and Trade Management	Henan-Zhengzhou	man	18.61	Han Chinese	Freshman year (including: first year of higher vocational school)	20.02	Neither agree nor object	disagree	Neither agree nor object	Neither agree nor object	Agree	Agree	Neither agree nor object	Neither agree nor object	Neither agree nor object	Neither agree nor object	Agree	Agree	Agree	Agree	Agree	Neither agree nor object	Agree	Neither agree nor object	Agree	Neither agree nor object	Neither agree nor object	Absolutely agree	Neither agree nor object	11	17	19	47	10	12	6	28	Very good	accord with	A bit out of line	A bit out of line	A bit out of line	A bit out of line	accord with	accord with	accord with	accord with	A bit out of line
16003	Zhengzhou Shengda School of Economics and Trade Management	Henan-Zhengzhou	man	21.13	Han Chinese	Freshman year (including: first year of higher vocational school)	25.65	Agree	Agree	Agree	Agree	Agree	Agree	Agree	Agree	Agree	Agree	Agree	Agree	Agree	Agree	Agree	Agree	Agree	Agree	Agree	Agree	Agree	Agree	Agree	16	20	20	56	12	12	8	32	Not bad	Very well	Very well	Very well	Very well	accord with	accord with	accord with	accord with	accord with	accord with
16005	Zhengzhou Shengda School of Economics and Trade Management	Henan-Zhengzhou	woman	18.54	Han Chinese	Freshman year (including: first year of higher vocational school)	22.23	Agree	Agree	Neither agree nor object	Neither agree nor object	Agree	Agree	Agree	Agree	Agree	Agree	Agree	Agree	Agree	Agree	Agree	Agree	Agree	Agree	Agree	Agree	Agree	Agree	Agree	14	20	20	54	11	12	8	31	Very good	accord with	accord with	accord with	accord with	accord with	accord with	accord with	accord with	accord with	accord with
16006	Zhengzhou Shengda School of Economics and Trade Management	Henan-Zhengzhou	man	16.18	Han Chinese	Freshman year (including: first year of higher vocational school)	19.44	Agree	Agree	Agree	Neither agree nor object	disagree	Absolutely agree	Agree	Agree	Agree	Absolutely agree	Absolutely agree	Neither agree nor object	Absolutely agree	Agree	Absolutely agree	Agree	Absolutely agree	Agree	Absolutely agree	Agree	Neither agree nor object	Agree	Absolutely agree	15	22	22	59	13	14	7	34	Not bad	accord with	A bit out of line	A bit out of line	accord with	accord with	accord with	accord with	A bit out of line	accord with	accord with
16008	Zhengzhou Shengda School of Economics and Trade Management	Henan-Zhengzhou	woman	18.45	Han Chinese	Freshman year (including: first year of higher vocational school)	28.01	Agree	Neither agree nor object	Neither agree nor object	disagree	Agree	Agree	Neither agree nor object	disagree	Agree	Agree	Neither agree nor object	Neither agree nor object	Absolutely agree	Agree	Neither agree nor object	disagree	Neither agree nor object	Neither agree nor object	Absolutely agree	Agree	Agree	Absolutely agree	Neither agree nor object	12	16	19	47	8	13	8	29	Not bad	accord with	accord with	accord with	accord with	accord with	accord with	accord with	A bit out of line	accord with	accord with
16009	Zhengzhou Shengda School of Economics and Trade Management	Henan-Zhengzhou	woman	19.39	Han Chinese	Freshman year (including: first year of higher vocational school)	17.63	Absolutely agree	Absolutely disagree	Absolutely agree	Absolutely agree	Agree	Absolutely agree	Agree	Agree	Absolutely agree	Absolutely agree	Absolutely agree	Agree	Agree	Absolutely agree	Absolutely agree	Absolutely agree	Absolutely agree	Absolutely agree	Absolutely agree	Absolutely agree	Agree	Absolutely agree	Agree	16	23	23	62	14	14	9	37	Not bad	accord with	Very well	Very well	accord with	accord with	accord with	accord with	Very well	Very well	A bit out of line
16010	Zhengzhou Shengda School of Economics and Trade Management	Henan-Zhengzhou	woman	20.6	Han Chinese	Sophomore (including: second year of higher vocational school)	20.76	Absolutely agree	Absolutely agree	Absolutely agree	Absolutely agree	Absolutely disagree	disagree	Absolutely agree	Neither agree nor object	disagree	Agree	Agree	disagree	Agree	disagree	Agree	Absolutely disagree	Absolutely agree	Absolutely agree	Absolutely agree	Absolutely agree	Absolutely agree	Absolutely agree	Absolutely agree	20	16	16	52	12	15	10	37	Not bad	Very well	Very well	Very well	Very well	Very well	Very well	Very well	Very well	Very well	Very well
16012	Zhengzhou Shengda School of Economics and Trade Management	Henan-Zhengzhou	woman	18.74	Han Chinese	Freshman year (including: first year of higher vocational school)	17.63	Neither agree nor object	disagree	disagree	disagree	disagree	disagree	Neither agree nor object	Neither agree nor object	Neither agree nor object	Agree	Agree	Agree	Agree	Agree	Neither agree nor object	Neither agree nor object	Neither agree nor object	Neither agree nor object	Neither agree nor object	Neither agree nor object	Neither agree nor object	Agree	Neither agree nor object	9	14	20	43	8	10	6	24	General	accord with	accord with	accord with	accord with	accord with	accord with	accord with	accord with	accord with	accord with
16016	Zhengzhou Shengda School of Economics and Trade Management	Henan-Puyang	woman	18.3	Han Chinese	Freshman year (including: first year of higher vocational school)	20.83	Agree	disagree	Agree	Agree	Agree	Agree	Agree	Agree	Agree	Agree	Agree	Agree	Agree	Agree	Agree	Neither agree nor object	Agree	Agree	Agree	disagree	disagree	Agree	Agree	14	20	20	54	11	12	4	27	Not bad	accord with	accord with	A bit out of line	A bit out of line	A bit out of line	accord with	accord with	A bit out of line	accord with	A bit out of line
16018	Zhengzhou Shengda School of Economics and Trade Management	Henan-Zhoukou	woman	21.52	Han Chinese	Freshman year (including: first year of higher vocational school)	16.53	Absolutely agree	disagree	Absolutely disagree	Agree	Neither agree nor object	disagree	disagree	disagree	disagree	disagree	Agree	disagree	Agree	Neither agree nor object	disagree	disagree	Neither agree nor object	disagree	Agree	Neither agree nor object	Neither agree nor object	Agree	Neither agree nor object	12	10	15	37	9	11	6	26	Very poor	accord with	accord with	accord with	accord with	A bit out of line	A bit out of line	A bit out of line	accord with	accord with	A bit out of line
16021	Zhengzhou Shengda School of Economics and Trade Management	Henan-Zhengzhou	man	19.27	Han Chinese	Freshman year (including: first year of higher vocational school)	36.42	Neither agree nor object	Neither agree nor object	disagree	disagree	Neither agree nor object	Neither agree nor object	Neither agree nor object	Neither agree nor object	Agree	Agree	Neither agree nor object	Agree	Agree	Agree	Agree	Neither agree nor object	Agree	Neither agree nor object	Neither agree nor object	Neither agree nor object	Agree	Agree	Neither agree nor object	10	17	19	46	8	10	7	25	General	A bit out of line	does not conform	A bit out of line	A bit out of line	A bit out of line	A bit out of line	A bit out of line	A bit out of line	A bit out of line	A bit out of line
16022	Zhengzhou Shengda School of Economics and Trade Management	Henan-Zhengzhou	man	19.31	Han Chinese	Freshman year (including: first year of higher vocational school)	22.6	Neither agree nor object	disagree	Neither agree nor object	Neither agree nor object	Neither agree nor object	Neither agree nor object	Neither agree nor object	Neither agree nor object	Neither agree nor object	Neither agree nor object	Neither agree nor object	Neither agree nor object	Agree	Neither agree nor object	Neither agree nor object	Neither agree nor object	Neither agree nor object	Neither agree nor object	Neither agree nor object	Agree	Neither agree nor object	Agree	Neither agree nor object	11	15	16	42	9	10	7	26	Not bad	accord with	accord with	A bit out of line	accord with	accord with	accord with	accord with	accord with	accord with	accord with
16023	Zhengzhou Shengda School of Economics and Trade Management	Henan-Zhengzhou	woman	18.09	Han Chinese	Freshman year (including: first year of higher vocational school)	21.08	Agree	Neither agree nor object	Neither agree nor object	Neither agree nor object	Agree	Neither agree nor object	Neither agree nor object	Neither agree nor object	Neither agree nor object	Neither agree nor object	Agree	Agree	Agree	Neither agree nor object	Neither agree nor object	Neither agree nor object	Agree	Neither agree nor object	Agree	Neither agree nor object	Neither agree nor object	Agree	Neither agree nor object	13	15	18	46	10	11	6	27	Not bad	accord with	accord with	accord with	A bit out of line	A bit out of line	accord with	accord with	accord with	accord with	A bit out of line
16024	Zhengzhou Shengda School of Economics and Trade Management	Henan-Zhengzhou	woman	18.33	Han Chinese	Freshman year (including: first year of higher vocational school)	19.23	Agree	Absolutely disagree	Neither agree nor object	Neither agree nor object	Agree	Agree	Neither agree nor object	Neither agree nor object	Neither agree nor object	Agree	Agree	Agree	disagree	Agree	Agree	Agree	Absolutely agree	Neither agree nor object	disagree	disagree	Agree	Agree	Agree	11	17	18	46	11	10	6	27	Not bad	accord with	A bit out of line	A bit out of line	A bit out of line	does not conform	accord with	A bit out of line	A bit out of line	accord with	A bit out of line
16026	Zhengzhou Shengda School of Economics and Trade Management	Henan-Zhengzhou	woman	18.53	Han Chinese	Freshman year (including: first year of higher vocational school)	28.28	Neither agree nor object	Neither agree nor object	disagree	Absolutely disagree	Agree	Agree	Neither agree nor object	disagree	Agree	Neither agree nor object	Agree	Neither agree nor object	Agree	Neither agree nor object	Neither agree nor object	Neither agree nor object	Absolutely agree	Neither agree nor object	Agree	disagree	disagree	Neither agree nor object	disagree	9	16	17	42	10	9	4	23	Not bad	accord with	accord with	accord with	accord with	accord with	accord with	accord with	accord with	accord with	accord with
16027	Zhengzhou Shengda School of Economics and Trade Management	Henan-Zhengzhou	woman	18.93	Han Chinese	Freshman year (including: first year of higher vocational school)	21.87	Agree	Neither agree nor object	Neither agree nor object	Agree	Neither agree nor object	Neither agree nor object	Neither agree nor object	disagree	Agree	Neither agree nor object	Agree	Agree	Agree	Agree	Agree	Agree	disagree	Agree	Agree	Absolutely disagree	Absolutely disagree	Absolutely agree	Neither agree nor object	14	16	19	49	8	12	2	22	Not bad	accord with	A bit out of line	does not conform	A bit out of line	A bit out of line	accord with	A bit out of line	does not conform	A bit out of line	A bit out of line
16028	Zhengzhou Shengda School of Economics and Trade Management	Henan-Zhengzhou	woman	19.76	Han Chinese	Freshman year (including: first year of higher vocational school)	33.3	Neither agree nor object	Neither agree nor object	Agree	Neither agree nor object	Neither agree nor object	Agree	Neither agree nor object	Neither agree nor object	Agree	Neither agree nor object	Neither agree nor object	Agree	Agree	Neither agree nor object	Agree	Agree	Agree	Agree	Agree	disagree	Absolutely disagree	Agree	Neither agree nor object	13	18	17	48	10	11	3	24	General	accord with	accord with	A bit out of line	A bit out of line	A bit out of line	A bit out of line	accord with	A bit out of line	A bit out of line	A bit out of line
16029	Zhengzhou Shengda School of Economics and Trade Management	Henan-Zhengzhou	man	0.66	Han Chinese	Freshman year (including: first year of higher vocational school)	23.15	Agree	Neither agree nor object	Agree	Neither agree nor object	Neither agree nor object	Neither agree nor object	Neither agree nor object	Neither agree nor object	Agree	Agree	Agree	Agree	Agree	Agree	Agree	Agree	Agree	Agree	Agree	Neither agree nor object	Neither agree nor object	Agree	Neither agree nor object	14	17	20	51	12	11	6	29	Not bad	accord with	A bit out of line	accord with	accord with	accord with	accord with	accord with	accord with	accord with	accord with
16030	Zhengzhou Shengda School of Economics and Trade Management	Henan-Zhengzhou	man	18.03	Han Chinese	Freshman year (including: first year of higher vocational school)	20.06	Absolutely agree	Absolutely agree	Agree	Neither agree nor object	Agree	Absolutely agree	Neither agree nor object	Neither agree nor object	Neither agree nor object	Agree	Absolutely agree	Neither agree nor object	Neither agree nor object	Neither agree nor object	Absolutely agree	Absolutely disagree	Absolutely agree	Absolutely agree	Agree	Neither agree nor object	Neither agree nor object	Absolutely agree	Agree	17	19	18	54	14	13	6	33	Not bad	accord with	A bit out of line	does not conform	does not conform	does not conform	accord with	A bit out of line	accord with	accord with	A bit out of line
16032	Zhengzhou Shengda School of Economics and Trade Management	Henan-Zhengzhou	man	20.33	Minority; My nation is:	Freshman year (including: first year of higher vocational school)	25.47	Absolutely agree	Absolutely agree	Absolutely agree	Absolutely agree	Absolutely agree	Agree	Absolutely agree	Absolutely agree	disagree	Absolutely agree	Absolutely agree	Absolutely agree	Absolutely agree	Absolutely agree	Absolutely agree	Absolutely agree	Absolutely agree	Absolutely agree	Absolutely agree	Absolutely agree	Absolutely agree	Absolutely agree	Absolutely agree	20	21	25	66	12	15	10	37	General	accord with	A bit out of line	A bit out of line	A bit out of line	A bit out of line	A bit out of line	A bit out of line	A bit out of line	A bit out of line	A bit out of line
16033	Zhengzhou Shengda School of Economics and Trade Management	Henan-Zhengzhou	man	18.36	Han Chinese	Freshman year (including: first year of higher vocational school)	22.21	Neither agree nor object	disagree	disagree	Agree	Neither agree nor object	Agree	Agree	disagree	disagree	Agree	disagree	disagree	Agree	Agree	disagree	disagree	Agree	Agree	Agree	disagree	Agree	Agree	Agree	11	14	16	41	10	12	6	28	Very poor	A bit out of line	accord with	does not conform	does not conform	does not conform	does not conform	accord with	accord with	accord with	does not conform
16037	Zhengzhou Shengda School of Economics and Trade Management	Henan-Zhengzhou	man	20.67	Han Chinese	Freshman year (including: first year of higher vocational school)	28.73	Agree	Neither agree nor object	Agree	Agree	Agree	Agree	Neither agree nor object	Agree	Neither agree nor object	Agree	Agree	Agree	Agree	Agree	Agree	Agree	Neither agree nor object	Neither agree nor object	Agree	disagree	disagree	Agree	Neither agree nor object	15	18	20	53	8	11	4	23	General	A bit out of line	does not conform	A bit out of line	A bit out of line	A bit out of line	A bit out of line	A bit out of line	A bit out of line	A bit out of line	A bit out of line
16038	Zhengzhou Shengda School of Economics and Trade Management	Henan-Zhengzhou	woman	17.7	Han Chinese	Freshman year (including: first year of higher vocational school)	19.49	Agree	Agree	Agree	Agree	Agree	Agree	Agree	Agree	Neither agree nor object	Agree	Agree	Agree	Agree	Agree	Agree	Agree	Agree	Agree	Agree	Agree	Neither agree nor object	Agree	Agree	16	19	20	55	11	12	7	30	Not bad	accord with	accord with	accord with	accord with	accord with	accord with	accord with	accord with	accord with	accord with
16039	Zhengzhou Shengda School of Economics and Trade Management	Henan-Zhengzhou	man	19.18	Han Chinese	Freshman year (including: first year of higher vocational school)	20.29	Neither agree nor object	Agree	Neither agree nor object	disagree	Agree	Neither agree nor object	Agree	Neither agree nor object	Agree	Agree	Neither agree nor object	Neither agree nor object	Agree	Agree	Neither agree nor object	Agree	Neither agree nor object	Agree	Neither agree nor object	Neither agree nor object	Agree	disagree	Agree	12	17	18	47	9	9	7	25	Not bad	A bit out of line	accord with	A bit out of line	accord with	accord with	A bit out of line	accord with	A bit out of line	accord with	A bit out of line
16043	Zhengzhou Shengda School of Economics and Trade Management	Henan-Zhengzhou	woman	18.12	Han Chinese	Freshman year (including: first year of higher vocational school)	19.37	Absolutely agree	Neither agree nor object	Absolutely agree	Neither agree nor object	Agree	Neither agree nor object	Agree	Agree	Agree	Agree	Agree	Agree	Agree	Agree	Agree	Agree	Agree	Agree	Agree	Absolutely agree	Absolutely agree	Absolutely agree	Agree	16	19	20	55	11	13	10	34	General	Very well	accord with	accord with	accord with	accord with	accord with	accord with	accord with	accord with	accord with
16049	Zhengzhou Shengda School of Economics and Trade Management	Henan-Zhengzhou	man	18.77	Han Chinese	Freshman year (including: first year of higher vocational school)	20.28	Agree	Agree	Agree	Neither agree nor object	Neither agree nor object	Neither agree nor object	Neither agree nor object	Neither agree nor object	Neither agree nor object	Agree	Agree	Neither agree nor object	Neither agree nor object	Agree	Agree	Agree	Agree	Agree	Agree	Neither agree nor object	Neither agree nor object	Agree	Agree	15	16	18	49	12	12	6	30	Not bad	accord with	accord with	accord with	accord with	A bit out of line	A bit out of line	accord with	A bit out of line	A bit out of line	A bit out of line
16055	Zhengzhou Shengda School of Economics and Trade Management	Henan-Zhengzhou	woman	18.81	Han Chinese	Freshman year (including: first year of higher vocational school)	18.44	disagree	disagree	disagree	disagree	disagree	Agree	disagree	disagree	Neither agree nor object	Neither agree nor object	Agree	Neither agree nor object	Agree	Neither agree nor object	disagree	Agree	Agree	Neither agree nor object	Agree	Agree	Agree	Agree	Neither agree nor object	8	13	17	38	9	11	8	28	Not bad	A bit out of line	A bit out of line	A bit out of line	A bit out of line	A bit out of line	A bit out of line	A bit out of line	accord with	accord with	A bit out of line
16116	Zhengzhou Shengda School of Economics and Trade Management	Henan-Zhengzhou	man	19.42	Han Chinese	Freshman year (including: first year of higher vocational school)	44.19	Absolutely agree	Absolutely agree	Absolutely agree	Absolutely agree	Absolutely agree	Absolutely agree	Absolutely agree	Absolutely agree	Absolutely agree	Absolutely agree	Absolutely agree	Absolutely agree	Absolutely agree	Absolutely agree	Absolutely agree	Absolutely agree	Agree	Agree	Agree	Agree	Agree	Agree	Agree	20	25	25	70	12	12	8	32	Not bad	accord with	accord with	accord with	accord with	accord with	accord with	accord with	accord with	accord with	accord with
16262	Zhengzhou Shengda School of Economics and Trade Management	Henan-Zhengzhou	man	19.29	Han Chinese	Freshman year (including: first year of higher vocational school)	44.79	Absolutely agree	Absolutely agree	Absolutely agree	Absolutely agree	Absolutely agree	Absolutely agree	Absolutely agree	Absolutely agree	Absolutely agree	Absolutely agree	Absolutely agree	Absolutely agree	Absolutely agree	Absolutely agree	Absolutely agree	Absolutely agree	Absolutely agree	Absolutely agree	Absolutely agree	Absolutely agree	Absolutely agree	Absolutely agree	Absolutely agree	20	25	25	70	15	15	10	40	Not bad	Very well	Very well	accord with	Very well	Very well	Very well	Very well	Very well	Very well	Very well
16324	Zhengzhou Shengda School of Economics and Trade Management	Henan-Zhengzhou	woman	21.79	Han Chinese	Junior year (including: third year of higher vocational school)	19.05	Absolutely agree	Absolutely agree	Absolutely agree	Absolutely agree	Absolutely agree	Absolutely agree	Absolutely agree	Absolutely agree	Agree	Absolutely agree	Agree	Absolutely agree	Agree	Absolutely agree	Agree	Absolutely agree	Agree	Neither agree nor object	Agree	Agree	Neither agree nor object	Neither agree nor object	Neither agree nor object	20	23	23	66	12	10	7	29	Very good	accord with	accord with	A bit out of line	accord with	A bit out of line	accord with	accord with	A bit out of line	A bit out of line	accord with
16344	Zhengzhou Shengda School of Economics and Trade Management	Henan-Zhengzhou	man	22.36	Han Chinese	Junior year (including: third year of higher vocational school)	21.45	Agree	Agree	Agree	Agree	Agree	Agree	Agree	Agree	Agree	Absolutely agree	Agree	Neither agree nor object	Neither agree nor object	Absolutely agree	Absolutely agree	Agree	Agree	Agree	Agree	disagree	disagree	Absolutely agree	Absolutely agree	16	21	20	57	10	14	4	28	General	accord with	A bit out of line	accord with	A bit out of line	A bit out of line	accord with	A bit out of line	A bit out of line	A bit out of line	A bit out of line
16356	Zhengzhou Shengda School of Economics and Trade Management	Henan-Zhengzhou	woman	21.12	Han Chinese	Junior year (including: third year of higher vocational school)	19.03	Agree	Agree	Agree	Agree	Agree	Agree	Agree	Agree	Agree	Agree	Agree	Agree	Agree	Agree	Agree	Agree	Agree	Agree	Agree	Agree	Agree	Agree	Agree	16	20	20	56	13	12	8	33	Very good	accord with	accord with	accord with	accord with	accord with	accord with	accord with	accord with	accord with	accord with
16407	Zhengzhou Shengda School of Economics and Trade Management	Henan-Zhengzhou	woman	20.5	Han Chinese	Junior year (including: third year of higher vocational school)	21.88	Agree	Agree	Agree	Agree	Agree	Agree	Agree	Agree	Agree	Agree	Agree	Agree	Agree	Agree	Agree	Agree	Agree	Agree	Agree	Agree	Agree	Agree	Agree	16	20	20	56	11	12	8	31	Not bad	accord with	accord with	accord with	accord with	accord with	accord with	accord with	accord with	accord with	accord with
16428	Zhengzhou Shengda School of Economics and Trade Management	Henan-Zhengzhou	man	20.96	Han Chinese	Junior year (including: third year of higher vocational school)	21.6	Agree	Agree	Agree	Agree	Agree	Agree	Agree	Agree	Agree	Agree	Agree	Agree	Agree	Agree	Agree	Agree	Agree	Agree	Agree	Agree	Agree	Agree	Agree	16	20	20	56	9	12	8	29	General	Very well	Very well	Very well	Very well	Very well	Very well	Very well	Very well	Very well	Very well
16429	Zhengzhou Shengda School of Economics and Trade Management	Henan-Zhengzhou	woman	0.07	Han Chinese	Junior year (including: third year of higher vocational school)	20.58	Neither agree nor object	Neither agree nor object	Neither agree nor object	Neither agree nor object	Neither agree nor object	Agree	Neither agree nor object	Agree	Neither agree nor object	Neither agree nor object	Neither agree nor object	Neither agree nor object	Neither agree nor object	Neither agree nor object	Neither agree nor object	Neither agree nor object	Neither agree nor object	Neither agree nor object	Neither agree nor object	Neither agree nor object	Neither agree nor object	Neither agree nor object	Neither agree nor object	12	17	15	44	9	9	6	24	Not bad	A bit out of line	A bit out of line	A bit out of line	A bit out of line	accord with	accord with	accord with	accord with	accord with	accord with
16430	Zhengzhou Shengda School of Economics and Trade Management	Henan-Zhengzhou	man	21.82	Han Chinese	Sophomore (including: second year of higher vocational school)	25.66	Agree	Agree	Agree	Agree	Agree	Agree	Agree	Agree	Agree	Agree	Agree	Agree	Agree	Agree	Agree	Neither agree nor object	Neither agree nor object	Neither agree nor object	Neither agree nor object	Neither agree nor object	Neither agree nor object	Neither agree nor object	Neither agree nor object	16	20	20	56	9	9	6	24	General	accord with	accord with	accord with	accord with	A bit out of line	accord with	A bit out of line	accord with	accord with	accord with
16431	Zhengzhou Shengda School of Economics and Trade Management	Henan-Zhengzhou	man	20.49	Han Chinese	Junior year (including: third year of higher vocational school)	24.49	Neither agree nor object	Neither agree nor object	Neither agree nor object	Neither agree nor object	Neither agree nor object	Neither agree nor object	Neither agree nor object	Neither agree nor object	Neither agree nor object	Neither agree nor object	Neither agree nor object	Neither agree nor object	Neither agree nor object	Neither agree nor object	Neither agree nor object	Neither agree nor object	Neither agree nor object	Neither agree nor object	Neither agree nor object	Neither agree nor object	Neither agree nor object	Neither agree nor object	Neither agree nor object	12	15	15	42	10	9	6	25	General	A bit out of line	A bit out of line	A bit out of line	A bit out of line	accord with	accord with	accord with	accord with	accord with	accord with
16433	Zhengzhou Shengda School of Economics and Trade Management	Henan-Zhengzhou	man	21.23	Han Chinese	Junior year (including: third year of higher vocational school)	23.37	Absolutely agree	Absolutely agree	Absolutely agree	Absolutely agree	Absolutely agree	Absolutely agree	Absolutely agree	Absolutely agree	Absolutely agree	Absolutely agree	Absolutely agree	Absolutely agree	Absolutely agree	Absolutely agree	Absolutely agree	Absolutely agree	Absolutely agree	Absolutely agree	Absolutely agree	Absolutely agree	Absolutely agree	Absolutely agree	Absolutely agree	20	25	25	70	12	15	10	37	Not bad	accord with	accord with	accord with	accord with	accord with	accord with	accord with	accord with	accord with	accord with
16441	Zhengzhou Shengda School of Economics and Trade Management	Henan-Zhengzhou	man	21.57	Han Chinese	Junior year (including: third year of higher vocational school)	21.8	Agree	Neither agree nor object	Agree	Neither agree nor object	Agree	Agree	Agree	Agree	Agree	Agree	Agree	Agree	Agree	Agree	Agree	Agree	Agree	Agree	Agree	Agree	Agree	Agree	Agree	14	20	20	54	12	12	8	32	Not bad	accord with	accord with	accord with	accord with	accord with	accord with	accord with	accord with	accord with	accord with
16449	Zhengzhou Shengda School of Economics and Trade Management	Henan-Zhengzhou	woman	21.39	Han Chinese	Junior year (including: third year of higher vocational school)	21.09	Neither agree nor object	Agree	Agree	Agree	Neither agree nor object	Neither agree nor object	Neither agree nor object	Neither agree nor object	Neither agree nor object	Neither agree nor object	Neither agree nor object	Neither agree nor object	Neither agree nor object	Neither agree nor object	Neither agree nor object	Neither agree nor object	Neither agree nor object	Neither agree nor object	Neither agree nor object	Neither agree nor object	Neither agree nor object	Neither agree nor object	Neither agree nor object	15	15	15	45	9	9	6	24	Not bad	accord with	accord with	accord with	accord with	accord with	accord with	A bit out of line	accord with	accord with	accord with
16452	Zhengzhou Shengda School of Economics and Trade Management	Henan-Zhengzhou	man	19.08	Han Chinese	Freshman year (including: first year of higher vocational school)	24.76	Agree	Neither agree nor object	Agree	Agree	Agree	Neither agree nor object	Agree	Agree	Agree	Agree	Neither agree nor object	Agree	Agree	Agree	Agree	Agree	Absolutely agree	Absolutely agree	Absolutely agree	Neither agree nor object	disagree	Absolutely agree	Absolutely agree	15	19	19	53	14	15	5	34	General	A bit out of line	accord with	A bit out of line	A bit out of line	A bit out of line	A bit out of line	A bit out of line	A bit out of line	accord with	A bit out of line
16466	Zhengzhou Shengda School of Economics and Trade Management	Henan-Zhengzhou	man	20.69	Han Chinese	Junior year (including: third year of higher vocational school)	21.6	Agree	Agree	Agree	Agree	Agree	Agree	Agree	Agree	Agree	Absolutely agree	Agree	Agree	Agree	Agree	Agree	Absolutely agree	Absolutely agree	Absolutely agree	Agree	Agree	Agree	Agree	Agree	16	20	21	57	11	12	8	31	Not bad	A bit out of line	A bit out of line	A bit out of line	A bit out of line	accord with	accord with	A bit out of line	accord with	accord with	accord with
16468	Zhengzhou Shengda School of Economics and Trade Management	Henan-Zhengzhou	woman	20.26	Han Chinese	Junior year (including: third year of higher vocational school)	19	Absolutely agree	Absolutely agree	Absolutely agree	Absolutely agree	Absolutely agree	Absolutely agree	Absolutely agree	Absolutely agree	Absolutely agree	Absolutely agree	Absolutely agree	Absolutely agree	Absolutely agree	Absolutely agree	Absolutely agree	Absolutely agree	Absolutely agree	Absolutely agree	Absolutely agree	Absolutely agree	Absolutely agree	Absolutely agree	Absolutely agree	20	25	25	70	13	15	10	38	Very poor	Very well	Very well	Very well	Very well	Very well	Very well	Very well	Very well	Very well	Very well
16486	Zhengzhou Shengda School of Economics and Trade Management	Henan-Zhengzhou	man	22.98	Han Chinese	Senior year (including: fourth year of higher vocational and fifth year of five-year disciplines)	23.6	Absolutely agree	Absolutely agree	Absolutely agree	Absolutely agree	Absolutely agree	Absolutely agree	Absolutely agree	Absolutely agree	Absolutely agree	Absolutely agree	Absolutely disagree	Absolutely disagree	Absolutely disagree	Absolutely disagree	Absolutely agree	Absolutely disagree	Absolutely agree	Absolutely agree	Absolutely agree	Absolutely disagree	Absolutely disagree	Absolutely agree	Absolutely disagree	20	25	9	54	12	11	2	25	General	Very well	Very well	accord with	does not conform	does not conform	Very well	does not conform	accord with	accord with	does not conform
16486	Zhengzhou Shengda School of Economics and Trade Management	Henan-Zhengzhou	man	22.98	Han Chinese	Senior year (including: fourth year of higher vocational and fifth year of five-year disciplines)	23.6	Absolutely agree	Absolutely agree	Absolutely agree	Absolutely agree	Absolutely agree	Absolutely agree	Absolutely agree	Absolutely agree	Absolutely agree	Absolutely agree	Absolutely disagree	Absolutely disagree	Absolutely disagree	Absolutely disagree	Absolutely agree	Absolutely disagree	Absolutely agree	Absolutely agree	Absolutely agree	Absolutely disagree	Absolutely disagree	Absolutely agree	Absolutely disagree	20	25	9	54	12	11	2	25	General	Very well	Very well	accord with	does not conform	does not conform	Very well	does not conform	accord with	accord with	does not conform
16495	Zhengzhou Shengda School of Economics and Trade Management	Henan-Zhengzhou	man	19.6	Han Chinese	Freshman year (including: first year of higher vocational school)	24.11	Neither agree nor object	disagree	Neither agree nor object	Neither agree nor object	Neither agree nor object	Neither agree nor object	Neither agree nor object	Agree	Agree	Agree	Agree	Agree	Agree	Agree	Agree	Agree	Agree	Agree	Agree	Agree	Agree	Agree	Agree	11	18	20	49	10	12	8	30	Very poor	A bit out of line	A bit out of line	A bit out of line	A bit out of line	A bit out of line	A bit out of line	A bit out of line	accord with	accord with	A bit out of line
16512	Zhengzhou Shengda School of Economics and Trade Management	Henan-Zhengzhou	man	24.21	Han Chinese	Junior year (including: third year of higher vocational school)	24.44	Absolutely agree	Absolutely agree	Absolutely agree	Absolutely agree	Absolutely agree	Absolutely agree	Absolutely agree	Absolutely agree	Absolutely agree	Absolutely agree	Absolutely agree	Absolutely agree	Absolutely agree	Absolutely agree	Absolutely agree	Absolutely agree	Absolutely agree	Absolutely agree	Absolutely agree	Absolutely agree	Absolutely agree	Absolutely agree	Absolutely agree	20	25	25	70	13	15	10	38	Not bad	Very well	Very well	Very well	Very well	accord with	accord with	accord with	accord with	Very well	Very well
16524	Zhengzhou Shengda School of Economics and Trade Management	Henan-Zhengzhou	man	21.5	Han Chinese	Junior year (including: third year of higher vocational school)	21.6	Agree	Agree	Agree	Neither agree nor object	Agree	Neither agree nor object	Neither agree nor object	Agree	Agree	Agree	Agree	Agree	Agree	Agree	Agree	Agree	Agree	Agree	Agree	Agree	Agree	Agree	Agree	15	18	20	53	10	12	8	30	Not bad	accord with	A bit out of line	accord with	accord with	accord with	A bit out of line	accord with	accord with	A bit out of line	accord with
16535	Zhengzhou Shengda School of Economics and Trade Management	Henan-Zhengzhou	woman	18.09	Han Chinese	Freshman year (including: first year of higher vocational school)	20.83	Agree	Agree	Agree	Agree	Agree	Agree	Agree	Agree	Agree	Agree	Agree	Agree	Agree	Agree	Agree	Agree	Agree	Agree	Agree	Agree	Agree	Agree	Agree	16	20	20	56	10	12	8	30	General	accord with	accord with	accord with	accord with	accord with	accord with	accord with	accord with	accord with	accord with
16536	Zhengzhou Shengda School of Economics and Trade Management	Henan-Zhengzhou	man	18.56	Han Chinese	Freshman year (including: first year of higher vocational school)	17.84	Neither agree nor object	Neither agree nor object	Neither agree nor object	Neither agree nor object	Neither agree nor object	Neither agree nor object	Neither agree nor object	Neither agree nor object	Neither agree nor object	Neither agree nor object	Neither agree nor object	Agree	Neither agree nor object	Neither agree nor object	Neither agree nor object	Neither agree nor object	Neither agree nor object	Neither agree nor object	Neither agree nor object	disagree	disagree	Agree	disagree	12	15	16	43	8	9	4	21	Not bad	accord with	accord with	A bit out of line	A bit out of line	A bit out of line	accord with	A bit out of line	A bit out of line	A bit out of line	A bit out of line
16537	Zhengzhou Shengda School of Economics and Trade Management	Henan-Zhengzhou	woman	18.87	Han Chinese	Freshman year (including: first year of higher vocational school)	30.48	Neither agree nor object	Neither agree nor object	Neither agree nor object	Neither agree nor object	Neither agree nor object	Neither agree nor object	Neither agree nor object	Neither agree nor object	Neither agree nor object	Neither agree nor object	Neither agree nor object	Neither agree nor object	Neither agree nor object	Neither agree nor object	Neither agree nor object	Neither agree nor object	Neither agree nor object	Neither agree nor object	Neither agree nor object	Neither agree nor object	Neither agree nor object	Neither agree nor object	Neither agree nor object	12	15	15	42	8	9	6	23	General	accord with	accord with	accord with	accord with	accord with	accord with	accord with	accord with	accord with	accord with
16542	Zhengzhou Shengda School of Economics and Trade Management	Henan-Zhengzhou	woman	18.69	Han Chinese	Freshman year (including: first year of higher vocational school)	20.45	Agree	Neither agree nor object	Agree	Neither agree nor object	Agree	Agree	Agree	Agree	Agree	Agree	Agree	Agree	Agree	Agree	Agree	Agree	Agree	Agree	Agree	Agree	Agree	Agree	Agree	14	20	20	54	10	12	8	30	General	accord with	accord with	accord with	accord with	accord with	accord with	accord with	accord with	accord with	accord with
16544	Zhengzhou Shengda School of Economics and Trade Management	Henan-Zhengzhou	woman	18.16	Han Chinese	Freshman year (including: first year of higher vocational school)	22.77	Neither agree nor object	disagree	Agree	Neither agree nor object	Neither agree nor object	Neither agree nor object	Neither agree nor object	Neither agree nor object	Agree	Neither agree nor object	Agree	Agree	Agree	Agree	Agree	Agree	disagree	disagree	Agree	Neither agree nor object	Neither agree nor object	Agree	Agree	12	17	19	48	8	12	6	26	Not bad	accord with	accord with	accord with	accord with	accord with	accord with	accord with	accord with	accord with	accord with
16545	Zhengzhou Shengda School of Economics and Trade Management	Henan-Zhengzhou	woman	19.25	Han Chinese	Freshman year (including: first year of higher vocational school)	20.31	Neither agree nor object	Neither agree nor object	Agree	disagree	Neither agree nor object	Agree	Agree	Neither agree nor object	Agree	Neither agree nor object	Agree	Agree	Agree	Agree	Neither agree nor object	Agree	Neither agree nor object	Neither agree nor object	Neither agree nor object	Agree	Neither agree nor object	Agree	Neither agree nor object	12	18	19	49	9	10	7	26	Not bad	A bit out of line	accord with	A bit out of line	A bit out of line	A bit out of line	A bit out of line	accord with	accord with	accord with	A bit out of line
16547	Zhengzhou Shengda School of Economics and Trade Management	Henan-Zhengzhou	woman	18.57	Han Chinese	Freshman year (including: first year of higher vocational school)	21.83	Neither agree nor object	Neither agree nor object	Neither agree nor object	Neither agree nor object	Neither agree nor object	Neither agree nor object	Neither agree nor object	Neither agree nor object	Neither agree nor object	Absolutely agree	Neither agree nor object	Agree	Agree	Agree	Agree	Agree	Agree	Agree	Neither agree nor object	Neither agree nor object	Agree	Neither agree nor object	Neither agree nor object	12	16	20	48	10	9	7	26	Very poor	accord with	accord with	accord with	accord with	accord with	accord with	accord with	accord with	accord with	accord with
16548	Zhengzhou Shengda School of Economics and Trade Management	Henan-Zhengzhou	woman	18.48	Han Chinese	Freshman year (including: first year of higher vocational school)	16.69	Agree	Agree	Agree	Agree	Agree	Agree	Agree	Agree	Agree	Agree	Agree	Agree	Agree	Agree	Agree	Agree	Agree	Agree	Agree	Agree	Agree	Agree	Agree	16	20	20	56	13	12	8	33	Very good	Very well	Very well	Very well	Very well	Very well	Very well	Very well	Very well	Very well	Very well
16550	Zhengzhou Shengda School of Economics and Trade Management	Henan-Zhengzhou	man	19.93	Han Chinese	Freshman year (including: first year of higher vocational school)	24.69	Absolutely agree	Absolutely agree	Absolutely agree	Absolutely agree	Absolutely agree	Absolutely agree	Absolutely agree	Absolutely agree	Absolutely disagree	Absolutely agree	Absolutely agree	Absolutely agree	Absolutely agree	Absolutely agree	Absolutely agree	Absolutely agree	Absolutely agree	Absolutely agree	Absolutely agree	Absolutely agree	Absolutely agree	Absolutely agree	Absolutely agree	20	21	25	66	14	15	10	39	Very good	accord with	Very well	accord with	accord with	accord with	accord with	accord with	accord with	accord with	accord with
16553	Zhengzhou Shengda School of Economics and Trade Management	Henan-Zhengzhou	woman	18.44	Minority; My nation is:	Freshman year (including: first year of higher vocational school)	16.61	Agree	Agree	Agree	Agree	Agree	Agree	Agree	Agree	Agree	Agree	Agree	Agree	Agree	Agree	Agree	Agree	Agree	Agree	Agree	Agree	Agree	Agree	Agree	16	20	20	56	11	12	8	31	Not bad	accord with	accord with	accord with	accord with	accord with	accord with	accord with	accord with	accord with	accord with
16558	Zhengzhou Shengda School of Economics and Trade Management	Henan-Zhengzhou	woman	17.48	Han Chinese	Freshman year (including: first year of higher vocational school)	18.73	Agree	Neither agree nor object	Agree	Agree	Agree	Agree	Agree	Agree	Agree	Agree	Neither agree nor object	Agree	Agree	Neither agree nor object	Agree	Neither agree nor object	Neither agree nor object	Agree	Agree	Agree	Neither agree nor object	Agree	Agree	15	20	18	53	9	12	7	28	Not bad	accord with	accord with	A bit out of line	A bit out of line	A bit out of line	accord with	accord with	accord with	accord with	accord with
16559	Zhengzhou Shengda School of Economics and Trade Management	Henan-Zhengzhou	woman	19.8	Han Chinese	Freshman year (including: first year of higher vocational school)	21.97	Absolutely agree	Neither agree nor object	Absolutely agree	Neither agree nor object	Absolutely agree	Absolutely agree	Neither agree nor object	Absolutely agree	Absolutely agree	Absolutely agree	Agree	Neither agree nor object	Neither agree nor object	Neither agree nor object	Neither agree nor object	Neither agree nor object	Absolutely agree	Absolutely agree	Absolutely agree	Absolutely agree	Absolutely agree	Absolutely agree	Absolutely agree	16	21	18	55	12	15	10	37	Not bad	does not conform	does not conform	does not conform	A bit out of line	A bit out of line	does not conform	does not conform	does not conform	A bit out of line	A bit out of line
16564	Zhengzhou Shengda School of Economics and Trade Management	Henan-Zhengzhou	woman	18.7	Han Chinese	Freshman year (including: first year of higher vocational school)	24.61	Neither agree nor object	disagree	disagree	disagree	Agree	Agree	Absolutely agree	Agree	Agree	Agree	Agree	Agree	Agree	Agree	Agree	Neither agree nor object	Neither agree nor object	Neither agree nor object	Agree	Neither agree nor object	Neither agree nor object	Agree	Agree	9	21	20	50	9	12	6	27	Not bad	accord with	A bit out of line	A bit out of line	A bit out of line	A bit out of line	accord with	A bit out of line	A bit out of line	accord with	A bit out of line
16566	Zhengzhou Shengda School of Economics and Trade Management	Henan-Zhengzhou	man	18.88	Han Chinese	Freshman year (including: first year of higher vocational school)	28.41	Agree	disagree	Agree	Agree	Neither agree nor object	Agree	Neither agree nor object	Neither agree nor object	Neither agree nor object	Agree	Agree	Agree	Agree	Agree	Neither agree nor object	Agree	Agree	Agree	Agree	Neither agree nor object	Neither agree nor object	Agree	Agree	14	16	20	50	11	12	6	29	Very good	accord with	accord with	A bit out of line	A bit out of line	A bit out of line	accord with	A bit out of line	A bit out of line	A bit out of line	A bit out of line
16576	Zhengzhou Shengda School of Economics and Trade Management	Henan-Zhengzhou	woman	18.93	Han Chinese	Freshman year (including: first year of higher vocational school)	16.94	Neither agree nor object	Neither agree nor object	Neither agree nor object	Neither agree nor object	Neither agree nor object	Neither agree nor object	Neither agree nor object	Neither agree nor object	Neither agree nor object	Neither agree nor object	Agree	Neither agree nor object	Neither agree nor object	Neither agree nor object	Neither agree nor object	Neither agree nor object	Neither agree nor object	Neither agree nor object	Agree	Neither agree nor object	Neither agree nor object	Neither agree nor object	Neither agree nor object	12	15	16	43	10	10	6	26	Very good	accord with	accord with	A bit out of line	A bit out of line	A bit out of line	accord with	A bit out of line	accord with	accord with	accord with
16578	Zhengzhou Shengda School of Economics and Trade Management	Henan-Zhengzhou	woman	22.26	Han Chinese	Junior year (including: third year of higher vocational school)	22.58	Absolutely agree	Absolutely agree	Absolutely agree	Absolutely agree	Agree	Neither agree nor object	Agree	disagree	Neither agree nor object	Agree	Agree	Absolutely agree	Absolutely agree	Absolutely agree	Absolutely agree	Absolutely agree	Absolutely agree	Absolutely agree	Absolutely agree	Agree	Agree	Agree	Agree	20	17	23	60	14	13	8	35	Very good	accord with	accord with	accord with	A bit out of line	A bit out of line	accord with	accord with	accord with	accord with	accord with
16583	Zhengzhou Shengda School of Economics and Trade Management	Henan-Zhengzhou	man	19.65	Han Chinese	Freshman year (including: first year of higher vocational school)	30.48	Agree	Neither agree nor object	Agree	Agree	Agree	Agree	Neither agree nor object	Agree	Agree	Agree	Agree	Agree	Agree	Agree	Agree	Agree	Neither agree nor object	Agree	Agree	Neither agree nor object	Neither agree nor object	Agree	Agree	15	19	20	54	9	12	6	27	Not bad	accord with	accord with	A bit out of line	accord with	accord with	accord with	accord with	accord with	accord with	accord with
16586	Zhengzhou Shengda School of Economics and Trade Management	Henan-Zhengzhou	woman	18.98	Han Chinese	Freshman year (including: first year of higher vocational school)	24.01	Agree	Neither agree nor object	Agree	disagree	Agree	Agree	disagree	Agree	Agree	Neither agree nor object	Agree	Neither agree nor object	Agree	Agree	Neither agree nor object	Agree	Agree	Agree	Agree	Agree	Agree	Agree	Agree	13	17	18	48	11	12	8	31	Very good	accord with	accord with	accord with	accord with	accord with	accord with	accord with	accord with	accord with	accord with
16617	Zhengzhou Shengda School of Economics and Trade Management	Henan-Zhengzhou	man	18.29	Han Chinese	Freshman year (including: first year of higher vocational school)	19.59	Agree	Neither agree nor object	Neither agree nor object	Neither agree nor object	Agree	Agree	Agree	Agree	Agree	Agree	Neither agree nor object	Agree	Agree	Agree	Agree	Agree	Agree	Agree	Agree	Agree	Agree	Agree	Agree	13	20	19	52	12	12	8	32	Not bad	accord with	accord with	A bit out of line	A bit out of line	A bit out of line	A bit out of line	A bit out of line	A bit out of line	A bit out of line	A bit out of line
16624	Zhengzhou Shengda School of Economics and Trade Management	Henan-Zhengzhou	woman	18.14	Han Chinese	Freshman year (including: first year of higher vocational school)	19.56	Agree	Agree	Agree	Neither agree nor object	Neither agree nor object	Neither agree nor object	Neither agree nor object	Neither agree nor object	Neither agree nor object	Neither agree nor object	Neither agree nor object	Neither agree nor object	Agree	Agree	Neither agree nor object	Neither agree nor object	disagree	Neither agree nor object	Agree	Neither agree nor object	Neither agree nor object	Absolutely agree	Agree	15	15	17	47	7	13	6	26	General	A bit out of line	A bit out of line	A bit out of line	A bit out of line	A bit out of line	accord with	accord with	accord with	accord with	accord with
16626	Zhengzhou Shengda School of Economics and Trade Management	Henan-Zhengzhou	man	18.65	Han Chinese	Freshman year (including: first year of higher vocational school)	21.22	Agree	Agree	Agree	Agree	Agree	Agree	Agree	Neither agree nor object	Agree	Agree	Agree	Agree	Agree	Agree	Agree	Agree	Agree	Agree	Agree	Agree	Agree	Agree	Neither agree nor object	16	19	20	55	12	11	8	31	Very good	accord with	accord with	accord with	accord with	accord with	accord with	accord with	accord with	accord with	accord with
16631	Zhengzhou Shengda School of Economics and Trade Management	Henan-Zhengzhou	man	18.91	Han Chinese	Freshman year (including: first year of higher vocational school)	27.47	Agree	Absolutely agree	Absolutely agree	Neither agree nor object	Neither agree nor object	Agree	Agree	Agree	Neither agree nor object	Neither agree nor object	disagree	Agree	Agree	Agree	Agree	Neither agree nor object	Agree	Agree	Agree	Neither agree nor object	Neither agree nor object	Agree	Agree	17	19	17	53	10	12	6	28	Not bad	accord with	accord with	A bit out of line	A bit out of line	A bit out of line	accord with	A bit out of line	A bit out of line	accord with	accord with
16632	Zhengzhou Shengda School of Economics and Trade Management	Henan-Zhengzhou	woman	18.74	Han Chinese	Freshman year (including: first year of higher vocational school)	21.48	Agree	Neither agree nor object	Neither agree nor object	Neither agree nor object	Neither agree nor object	Neither agree nor object	Neither agree nor object	Neither agree nor object	Neither agree nor object	Neither agree nor object	Neither agree nor object	Neither agree nor object	Agree	Neither agree nor object	Agree	Neither agree nor object	Agree	Agree	Agree	Neither agree nor object	Neither agree nor object	Agree	Agree	13	16	16	45	11	12	6	29	Not bad	A bit out of line	A bit out of line	A bit out of line	A bit out of line	A bit out of line	A bit out of line	A bit out of line	A bit out of line	A bit out of line	A bit out of line
16633	Zhengzhou Shengda School of Economics and Trade Management	Henan-Zhengzhou	woman	18.45	Han Chinese	Freshman year (including: first year of higher vocational school)	26.12	Neither agree nor object	Neither agree nor object	Neither agree nor object	Neither agree nor object	Neither agree nor object	Neither agree nor object	Neither agree nor object	Neither agree nor object	Neither agree nor object	Neither agree nor object	Agree	Neither agree nor object	Absolutely agree	disagree	Neither agree nor object	Agree	Agree	Agree	Agree	Neither agree nor object	Agree	Neither agree nor object	Neither agree nor object	12	15	17	44	10	10	7	27	General	accord with	A bit out of line	A bit out of line	accord with	accord with	A bit out of line	accord with	accord with	accord with	accord with
16635	Zhengzhou Shengda School of Economics and Trade Management	Henan-Zhengzhou	man	18.61	Han Chinese	Freshman year (including: first year of higher vocational school)	18.72	Neither agree nor object	Neither agree nor object	Neither agree nor object	Neither agree nor object	Neither agree nor object	Neither agree nor object	Neither agree nor object	Neither agree nor object	Neither agree nor object	Neither agree nor object	Neither agree nor object	Neither agree nor object	Neither agree nor object	Neither agree nor object	Neither agree nor object	Neither agree nor object	Agree	Neither agree nor object	Agree	Neither agree nor object	Neither agree nor object	Agree	Neither agree nor object	12	15	15	42	10	11	6	27	General	A bit out of line	accord with	A bit out of line	accord with	A bit out of line	accord with	accord with	A bit out of line	A bit out of line	A bit out of line
16636	Zhengzhou Shengda School of Economics and Trade Management	Henan-Zhengzhou	woman	18.68	Han Chinese	Freshman year (including: first year of higher vocational school)	24.61	Neither agree nor object	Neither agree nor object	Neither agree nor object	Neither agree nor object	Neither agree nor object	Neither agree nor object	Neither agree nor object	Neither agree nor object	Neither agree nor object	Neither agree nor object	Neither agree nor object	Agree	Agree	Agree	Agree	Neither agree nor object	Agree	Agree	Agree	Neither agree nor object	Neither agree nor object	Agree	Agree	12	16	18	46	10	12	6	28	Very good	accord with	accord with	A bit out of line	A bit out of line	A bit out of line	accord with	A bit out of line	accord with	accord with	A bit out of line
16637	Zhengzhou Shengda School of Economics and Trade Management	Henan-Zhengzhou	man	18.68	Han Chinese	Freshman year (including: first year of higher vocational school)	28.09	Absolutely agree	Absolutely agree	Absolutely agree	Neither agree nor object	Absolutely agree	Absolutely agree	Absolutely agree	Absolutely agree	Absolutely agree	Absolutely agree	Absolutely agree	Absolutely agree	Neither agree nor object	Absolutely agree	Absolutely agree	Absolutely agree	Absolutely agree	Absolutely agree	Absolutely agree	Absolutely agree	Absolutely agree	Absolutely agree	Agree	18	25	23	66	15	14	10	39	Very good	Very well	accord with	Very well	accord with	Very well	Very well	Very well	Very well	Very well	Very well
16638	Zhengzhou Shengda School of Economics and Trade Management	Henan-Zhengzhou	man	18.24	Han Chinese	Freshman year (including: first year of higher vocational school)	20.06	Agree	Neither agree nor object	Agree	disagree	Agree	Agree	Agree	Agree	Agree	Absolutely agree	Agree	Agree	Agree	Agree	Agree	Agree	Agree	Agree	Agree	Agree	Neither agree nor object	Agree	Agree	13	20	21	54	13	12	7	32	Very good	accord with	accord with	accord with	A bit out of line	A bit out of line	A bit out of line	accord with	A bit out of line	A bit out of line	A bit out of line
16639	Zhengzhou Shengda School of Economics and Trade Management	Henan-Zhengzhou	woman	18.56	Han Chinese	Freshman year (including: first year of higher vocational school)	17.58	Neither agree nor object	disagree	disagree	disagree	disagree	disagree	disagree	disagree	disagree	Absolutely disagree	Absolutely agree	Neither agree nor object	Neither agree nor object	Neither agree nor object	disagree	Neither agree nor object	Agree	disagree	Agree	Agree	Agree	Agree	disagree	9	10	15	34	10	10	8	28	Very good	accord with	accord with	accord with	accord with	accord with	accord with	accord with	accord with	accord with	accord with
16640	Zhengzhou Shengda School of Economics and Trade Management	Henan-Zhengzhou	man	18.68	Han Chinese	Freshman year (including: first year of higher vocational school)	24.21	Agree	Neither agree nor object	Neither agree nor object	Neither agree nor object	Agree	Agree	Agree	Agree	Agree	Agree	Agree	Agree	Agree	Agree	Agree	Agree	Agree	Agree	Agree	Absolutely agree	Agree	Agree	Agree	13	20	20	53	10	12	9	31	Very good	Very well	Very well	Very well	Very well	accord with	accord with	accord with	A bit out of line	accord with	accord with
16642	Zhengzhou Shengda School of Economics and Trade Management	Henan-Zhengzhou	man	18.75	Han Chinese	Freshman year (including: first year of higher vocational school)	21.86	disagree	disagree	Agree	Neither agree nor object	Agree	Agree	Agree	Agree	Neither agree nor object	Agree	disagree	Agree	Agree	Agree	disagree	disagree	Absolutely agree	Neither agree nor object	Agree	disagree	disagree	Agree	Neither agree nor object	11	17	18	46	10	11	4	25	General	accord with	accord with	A bit out of line	accord with	A bit out of line	accord with	accord with	A bit out of line	accord with	A bit out of line
16644	Zhengzhou Shengda School of Economics and Trade Management	Henan-Zhengzhou	man	18.66	Han Chinese	Freshman year (including: first year of higher vocational school)	25.25	Neither agree nor object	disagree	disagree	Neither agree nor object	Agree	Agree	Agree	Neither agree nor object	Neither agree nor object	Agree	Neither agree nor object	Agree	Agree	Agree	Neither agree nor object	Neither agree nor object	Agree	Neither agree nor object	Neither agree nor object	disagree	disagree	Agree	Neither agree nor object	10	17	19	46	10	10	4	24	Not bad	accord with	accord with	A bit out of line	A bit out of line	A bit out of line	accord with	A bit out of line	accord with	accord with	A bit out of line
16645	Zhengzhou Shengda School of Economics and Trade Management	Henan-Zhengzhou	man	19.12	Han Chinese	Freshman year (including: first year of higher vocational school)	29.39	Agree	Neither agree nor object	Neither agree nor object	Neither agree nor object	Neither agree nor object	Neither agree nor object	Neither agree nor object	Neither agree nor object	Neither agree nor object	Neither agree nor object	Neither agree nor object	Neither agree nor object	Agree	Agree	Agree	Absolutely agree	Absolutely agree	Absolutely agree	Absolutely agree	Agree	Neither agree nor object	Agree	Agree	13	16	17	46	15	13	7	35	Not bad	accord with	accord with	accord with	accord with	accord with	accord with	accord with	accord with	accord with	accord with
16646	Zhengzhou Shengda School of Economics and Trade Management	Henan-Zhengzhou	woman	17.78	Han Chinese	Freshman year (including: first year of higher vocational school)	19.19	Agree	Agree	Neither agree nor object	Agree	Agree	Agree	Agree	Agree	Agree	Agree	Agree	Agree	Agree	Agree	Agree	Agree	Agree	Agree	Agree	Agree	Agree	Agree	Agree	15	20	20	55	10	12	8	30	Very poor	accord with	accord with	accord with	accord with	accord with	accord with	accord with	accord with	accord with	accord with
16649	Zhengzhou Shengda School of Economics and Trade Management	Henan-Zhengzhou	woman	19.15	Han Chinese	Freshman year (including: first year of higher vocational school)	16.23	Neither agree nor object	disagree	Neither agree nor object	Absolutely disagree	Neither agree nor object	Agree	Neither agree nor object	Neither agree nor object	Neither agree nor object	disagree	Absolutely agree	Neither agree nor object	Neither agree nor object	Neither agree nor object	Absolutely agree	Neither agree nor object	disagree	Neither agree nor object	Neither agree nor object	Neither agree nor object	Neither agree nor object	Absolutely agree	Neither agree nor object	9	18	16	43	8	11	6	25	General	accord with	accord with	accord with	accord with	A bit out of line	accord with	accord with	accord with	accord with	accord with
16650	Zhengzhou Shengda School of Economics and Trade Management	Henan-Zhengzhou	woman	16.86	Han Chinese	Freshman year (including: first year of higher vocational school)	21.05	Absolutely agree	Neither agree nor object	Absolutely agree	Absolutely agree	Absolutely agree	Neither agree nor object	Neither agree nor object	Agree	Agree	Absolutely agree	Neither agree nor object	Agree	Absolutely agree	Absolutely agree	Absolutely agree	Neither agree nor object	Absolutely agree	Absolutely agree	Absolutely agree	disagree	disagree	Absolutely agree	Neither agree nor object	18	19	22	59	13	13	4	30	Very good	accord with	accord with	A bit out of line	A bit out of line	accord with	accord with	A bit out of line	A bit out of line	accord with	A bit out of line
16652	Zhengzhou Shengda School of Economics and Trade Management	Henan-Zhengzhou	man	19.47	Han Chinese	Freshman year (including: first year of higher vocational school)	22.72	Agree	Absolutely agree	Agree	Agree	disagree	Absolutely agree	Agree	Agree	disagree	Agree	Agree	Agree	Agree	Agree	Agree	Agree	Absolutely agree	Absolutely agree	Absolutely agree	Absolutely agree	Absolutely agree	Absolutely agree	Neither agree nor object	17	19	20	56	13	13	10	36	Not bad	Very well	Very well	Very well	Very well	Very well	Very well	Very well	Very well	Very well	Very well
16654	Zhengzhou Shengda School of Economics and Trade Management	Henan-Zhengzhou	woman	18.92	Han Chinese	Freshman year (including: first year of higher vocational school)	21.63	Agree	Agree	Neither agree nor object	Neither agree nor object	Agree	Neither agree nor object	Agree	Neither agree nor object	Agree	Agree	Agree	Agree	Neither agree nor object	Agree	Agree	Agree	Neither agree nor object	Neither agree nor object	Agree	Neither agree nor object	Neither agree nor object	Agree	Neither agree nor object	14	18	19	51	10	11	6	27	Very good	A bit out of line	A bit out of line	A bit out of line	A bit out of line	A bit out of line	accord with	accord with	A bit out of line	A bit out of line	A bit out of line
16656	Zhengzhou Shengda School of Economics and Trade Management	Henan-Zhengzhou	woman	17.96	Han Chinese	Freshman year (including: first year of higher vocational school)	19.6	Agree	Agree	Agree	Agree	Agree	Agree	Agree	Agree	Agree	Agree	Agree	Agree	Agree	Agree	Agree	Neither agree nor object	Agree	Agree	Agree	Agree	Agree	Agree	Agree	16	20	20	56	12	12	8	32	Very good	accord with	accord with	accord with	accord with	accord with	accord with	accord with	A bit out of line	accord with	accord with
16657	Zhengzhou Shengda School of Economics and Trade Management	Henan-Zhengzhou	man	20.55	Han Chinese	Freshman year (including: first year of higher vocational school)	24.49	Neither agree nor object	Neither agree nor object	Neither agree nor object	Neither agree nor object	Agree	Agree	Agree	Neither agree nor object	Agree	Agree	Neither agree nor object	Agree	Agree	Agree	Neither agree nor object	Neither agree nor object	Neither agree nor object	disagree	Neither agree nor object	disagree	disagree	Agree	Neither agree nor object	12	18	19	49	7	10	4	21	General	accord with	A bit out of line	A bit out of line	does not conform	A bit out of line	A bit out of line	A bit out of line	A bit out of line	A bit out of line	A bit out of line
16658	Zhengzhou Shengda School of Economics and Trade Management	Henan-Zhengzhou	man	20.81	Minority; My nation is:	Freshman year (including: first year of higher vocational school)	25.15	Absolutely agree	Agree	Absolutely agree	Absolutely agree	Absolutely agree	Absolutely agree	Absolutely agree	Absolutely agree	Absolutely agree	Absolutely agree	Absolutely agree	Absolutely agree	Absolutely agree	Absolutely agree	Absolutely agree	Absolutely agree	Neither agree nor object	Absolutely agree	Absolutely agree	Absolutely agree	Absolutely agree	Absolutely agree	Absolutely agree	19	25	25	69	12	15	10	37	General	accord with	A bit out of line	A bit out of line	accord with	accord with	accord with	accord with	accord with	accord with	accord with
16662	Zhengzhou Shengda School of Economics and Trade Management	Henan-Zhengzhou	woman	18.72	Han Chinese	Freshman year (including: first year of higher vocational school)	26.37	Agree	Agree	Agree	Agree	Neither agree nor object	Agree	Neither agree nor object	Neither agree nor object	Neither agree nor object	Agree	Agree	Neither agree nor object	Agree	Neither agree nor object	Agree	Neither agree nor object	Agree	Agree	Neither agree nor object	Neither agree nor object	Neither agree nor object	Agree	Agree	16	17	18	51	11	11	6	28	General	accord with	accord with	A bit out of line	accord with	accord with	accord with	accord with	accord with	A bit out of line	A bit out of line
16663	Zhengzhou Shengda School of Economics and Trade Management	Henan-Zhengzhou	woman	18.18	Han Chinese	Freshman year (including: first year of higher vocational school)	16.9	Agree	Agree	Neither agree nor object	Agree	Neither agree nor object	Agree	Agree	Agree	Agree	Agree	Agree	Agree	Agree	Agree	Agree	Agree	Agree	Agree	Agree	Agree	Agree	Agree	Agree	15	20	20	55	13	12	8	33	Not bad	accord with	accord with	A bit out of line	A bit out of line	accord with	accord with	accord with	accord with	accord with	A bit out of line
16665	Zhengzhou Shengda School of Economics and Trade Management	Henan-Zhengzhou	woman	18.99	Han Chinese	Freshman year (including: first year of higher vocational school)	20.2	Agree	Neither agree nor object	Neither agree nor object	Neither agree nor object	Neither agree nor object	Neither agree nor object	Agree	Agree	Agree	Agree	Agree	Agree	Agree	Agree	Agree	Agree	Agree	Agree	Agree	Neither agree nor object	Neither agree nor object	Agree	Neither agree nor object	13	19	20	52	10	11	6	27	General	A bit out of line	A bit out of line	A bit out of line	A bit out of line	A bit out of line	A bit out of line	accord with	A bit out of line	accord with	A bit out of line
16667	Zhengzhou Shengda School of Economics and Trade Management	Henan-Zhengzhou	woman	17.92	Han Chinese	Freshman year (including: first year of higher vocational school)	16.94	Agree	Neither agree nor object	Agree	Agree	Neither agree nor object	Agree	Agree	Neither agree nor object	Agree	Neither agree nor object	Agree	Agree	Agree	Agree	Agree	Agree	Agree	Agree	Agree	Agree	Agree	Agree	Neither agree nor object	15	19	19	53	13	11	8	32	Not bad	accord with	accord with	accord with	accord with	A bit out of line	accord with	accord with	accord with	accord with	accord with
16670	Zhengzhou Shengda School of Economics and Trade Management	Henan-Zhengzhou	woman	19.04	Han Chinese	Freshman year (including: first year of higher vocational school)	20.58	Neither agree nor object	Neither agree nor object	Neither agree nor object	Neither agree nor object	Neither agree nor object	Neither agree nor object	Neither agree nor object	Neither agree nor object	Neither agree nor object	Neither agree nor object	Agree	Agree	Agree	Agree	Agree	Agree	Agree	Neither agree nor object	Neither agree nor object	Neither agree nor object	Neither agree nor object	Agree	Neither agree nor object	12	16	19	47	10	10	6	26	Not bad	accord with	accord with	A bit out of line	A bit out of line	A bit out of line	A bit out of line	accord with	A bit out of line	accord with	A bit out of line
16671	Zhengzhou Shengda School of Economics and Trade Management	Henan-Zhengzhou	woman	19.04	Han Chinese	Freshman year (including: first year of higher vocational school)	20.32	Neither agree nor object	Neither agree nor object	Neither agree nor object	Neither agree nor object	Neither agree nor object	Neither agree nor object	Neither agree nor object	Neither agree nor object	Neither agree nor object	Neither agree nor object	Agree	Agree	Agree	Agree	Agree	Agree	Agree	Neither agree nor object	Neither agree nor object	Neither agree nor object	Neither agree nor object	Agree	Neither agree nor object	12	16	19	47	10	10	6	26	Not bad	accord with	accord with	A bit out of line	A bit out of line	A bit out of line	A bit out of line	accord with	A bit out of line	accord with	A bit out of line
16673	Zhengzhou Shengda School of Economics and Trade Management	Henan-Zhengzhou	woman	18.97	Han Chinese	Freshman year (including: first year of higher vocational school)	17.31	Agree	Agree	disagree	Agree	Neither agree nor object	Agree	disagree	Neither agree nor object	Neither agree nor object	disagree	Agree	Agree	Agree	Neither agree nor object	Neither agree nor object	Agree	Agree	Agree	Agree	Agree	Neither agree nor object	Agree	Neither agree nor object	14	15	17	46	10	11	7	28	General	accord with	accord with	A bit out of line	A bit out of line	accord with	accord with	accord with	accord with	accord with	A bit out of line
16677	Zhengzhou Shengda School of Economics and Trade Management	Henan-Zhengzhou	man	18.22	Han Chinese	Freshman year (including: first year of higher vocational school)	22.98	disagree	disagree	Agree	Agree	Agree	Agree	Agree	Neither agree nor object	Agree	Agree	Agree	Agree	Absolutely agree	Neither agree nor object	Agree	Neither agree nor object	Agree	Neither agree nor object	Agree	Neither agree nor object	Neither agree nor object	Agree	Neither agree nor object	12	19	20	51	9	11	6	26	Not bad	A bit out of line	A bit out of line	A bit out of line	A bit out of line	A bit out of line	accord with	accord with	A bit out of line	accord with	A bit out of line
16678	Zhengzhou Shengda School of Economics and Trade Management	Henan-Zhengzhou	woman	18.73	Han Chinese	Freshman year (including: first year of higher vocational school)	16.97	Agree	Neither agree nor object	Neither agree nor object	Neither agree nor object	Agree	Agree	Agree	Neither agree nor object	Neither agree nor object	Agree	Agree	Absolutely agree	Absolutely agree	Agree	Absolutely agree	Agree	Absolutely agree	Neither agree nor object	Absolutely agree	Agree	Agree	Absolutely agree	Neither agree nor object	13	19	22	54	12	13	8	33	Very good	accord with	accord with	accord with	A bit out of line	A bit out of line	accord with	accord with	A bit out of line	accord with	A bit out of line
16680	Zhengzhou Shengda School of Economics and Trade Management	Henan-Zhengzhou	woman	18.35	Han Chinese	Freshman year (including: first year of higher vocational school)	18.2	Neither agree nor object	disagree	Neither agree nor object	Agree	Agree	Agree	Neither agree nor object	Agree	Agree	Agree	disagree	Neither agree nor object	Absolutely agree	Agree	Neither agree nor object	disagree	Absolutely agree	Absolutely agree	Absolutely agree	Absolutely agree	Absolutely agree	Absolutely agree	Absolutely agree	12	18	18	48	12	15	10	37	Very good	accord with	accord with	accord with	A bit out of line	A bit out of line	accord with	Very well	A bit out of line	accord with	A bit out of line
16681	Zhengzhou Shengda School of Economics and Trade Management	Henan-Zhengzhou	man	19.89	Minority; My nation is:	Freshman year (including: first year of higher vocational school)	45.06	Neither agree nor object	Neither agree nor object	Agree	Neither agree nor object	Agree	Neither agree nor object	Agree	Agree	Agree	Agree	Agree	Agree	Agree	Agree	Agree	Agree	Agree	Agree	Agree	Agree	Neither agree nor object	Agree	Neither agree nor object	13	19	20	52	13	11	7	31	Very good	Very well	Very well	Very well	Very well	accord with	Very well	Very well	Very well	Very well	accord with
16683	Zhengzhou Shengda School of Economics and Trade Management	Henan-Zhengzhou	man	17.69	Han Chinese	Freshman year (including: first year of higher vocational school)	21.19	Agree	Neither agree nor object	Neither agree nor object	disagree	disagree	disagree	Agree	Neither agree nor object	Agree	Neither agree nor object	Absolutely agree	Agree	Agree	Neither agree nor object	Agree	Agree	Absolutely agree	Neither agree nor object	Absolutely agree	disagree	disagree	Absolutely agree	Neither agree nor object	12	17	19	48	10	13	4	27	General	accord with	A bit out of line	A bit out of line	A bit out of line	A bit out of line	accord with	accord with	A bit out of line	accord with	does not conform
16685	Zhengzhou Shengda School of Economics and Trade Management	Henan-Zhengzhou	woman	18.78	Han Chinese	Freshman year (including: first year of higher vocational school)	19.53	Agree	Agree	Agree	Agree	Agree	Agree	Agree	Agree	Agree	Agree	Agree	Agree	Agree	Agree	Agree	Agree	Neither agree nor object	Agree	Agree	Agree	Neither agree nor object	Absolutely agree	Agree	16	20	20	56	11	13	7	31	Not bad	accord with	accord with	A bit out of line	A bit out of line	A bit out of line	accord with	accord with	accord with	accord with	A bit out of line
16688	Zhengzhou Shengda School of Economics and Trade Management	Henan-Zhengzhou	woman	19.31	Han Chinese	Freshman year (including: first year of higher vocational school)	19.56	Agree	Agree	Agree	Agree	Neither agree nor object	Agree	Neither agree nor object	Neither agree nor object	Agree	Agree	Agree	Agree	Agree	Agree	Neither agree nor object	Agree	Absolutely agree	Agree	Absolutely agree	Agree	Agree	Absolutely agree	Neither agree nor object	16	17	20	53	12	13	8	33	Not bad	accord with	accord with	A bit out of line	accord with	A bit out of line	A bit out of line	accord with	accord with	accord with	A bit out of line
16689	Zhengzhou Shengda School of Economics and Trade Management	Henan-Zhengzhou	man	19.13	Han Chinese	Freshman year (including: first year of higher vocational school)	17.9	Absolutely agree	Neither agree nor object	Absolutely agree	Absolutely agree	Absolutely agree	Absolutely agree	Absolutely agree	Absolutely agree	Agree	Absolutely agree	Neither agree nor object	Neither agree nor object	Neither agree nor object	Neither agree nor object	Agree	Neither agree nor object	Absolutely agree	Agree	Agree	Agree	Agree	Agree	Agree	18	23	17	58	13	12	8	33	Not bad	accord with	accord with	A bit out of line	accord with	accord with	accord with	accord with	accord with	accord with	accord with
16693	Zhengzhou Shengda School of Economics and Trade Management	Henan-Zhengzhou	woman	18.8	Han Chinese	Freshman year (including: first year of higher vocational school)	17.65	Agree	Neither agree nor object	Agree	disagree	Neither agree nor object	Agree	Neither agree nor object	Neither agree nor object	Neither agree nor object	Neither agree nor object	Agree	Absolutely agree	Absolutely agree	Agree	Agree	Neither agree nor object	Neither agree nor object	Agree	Absolutely agree	Absolutely agree	Absolutely agree	Absolutely agree	Agree	13	17	21	51	10	14	10	34	Not bad	accord with	Very well	A bit out of line	accord with	A bit out of line	accord with	A bit out of line	A bit out of line	accord with	A bit out of line
16697	Zhengzhou Shengda School of Economics and Trade Management	Henan-Zhengzhou	woman	18.35	Han Chinese	Freshman year (including: first year of higher vocational school)	19.4	Agree	Agree	Neither agree nor object	Agree	Agree	Agree	Neither agree nor object	Agree	Agree	Neither agree nor object	Agree	Agree	Agree	Agree	Agree	Agree	Absolutely agree	Absolutely agree	Absolutely agree	Neither agree nor object	Agree	Absolutely agree	Neither agree nor object	15	19	19	53	13	13	7	33	Not bad	accord with	A bit out of line	A bit out of line	accord with	A bit out of line	accord with	accord with	accord with	accord with	A bit out of line
16698	Zhengzhou Shengda School of Economics and Trade Management	Henan-Zhengzhou	woman	19.15	Han Chinese	Freshman year (including: first year of higher vocational school)	19.53	Agree	Neither agree nor object	Neither agree nor object	Neither agree nor object	Agree	Agree	Neither agree nor object	Agree	Agree	Agree	Agree	Agree	Agree	Agree	Agree	Agree	Neither agree nor object	Neither agree nor object	Agree	Neither agree nor object	Neither agree nor object	Agree	Agree	13	19	20	52	9	12	6	27	General	accord with	accord with	accord with	accord with	accord with	accord with	accord with	accord with	accord with	accord with
16700	Zhengzhou Shengda School of Economics and Trade Management	Henan-Zhengzhou	man	18.34	Han Chinese	Freshman year (including: first year of higher vocational school)	46.3	Absolutely agree	Absolutely agree	Absolutely agree	Absolutely agree	Absolutely agree	Absolutely agree	Absolutely agree	Absolutely agree	Absolutely agree	Absolutely agree	Absolutely agree	Absolutely agree	Absolutely agree	Absolutely agree	Absolutely agree	Absolutely agree	Absolutely agree	Absolutely agree	Absolutely agree	Absolutely agree	Absolutely agree	Absolutely agree	Absolutely agree	20	25	25	70	15	15	10	40	Very good	accord with	accord with	Very well	Very well	Very well	Very well	Very well	Very well	Very well	Very well
16705	Zhengzhou Shengda School of Economics and Trade Management	Henan-Zhengzhou	man	18.84	Han Chinese	Freshman year (including: first year of higher vocational school)	25.95	Neither agree nor object	Neither agree nor object	Neither agree nor object	disagree	Absolutely agree	Absolutely agree	Absolutely agree	disagree	Absolutely agree	Absolutely agree	Absolutely agree	Absolutely agree	Absolutely agree	Absolutely agree	Absolutely agree	Absolutely agree	Absolutely agree	Absolutely agree	Absolutely agree	Absolutely agree	Absolutely agree	Absolutely agree	Absolutely agree	11	22	25	58	14	15	10	39	Not bad	accord with	accord with	A bit out of line	A bit out of line	accord with	accord with	accord with	accord with	accord with	accord with
16707	Zhengzhou Shengda School of Economics and Trade Management	Henan-Zhengzhou	man	19.03	Han Chinese	Freshman year (including: first year of higher vocational school)	18.59	Agree	Agree	Agree	Agree	Agree	Agree	Agree	Neither agree nor object	Agree	Agree	Agree	Agree	Agree	Absolutely agree	Agree	Agree	Agree	Agree	Absolutely agree	Agree	Neither agree nor object	Absolutely agree	Absolutely agree	16	19	21	56	11	15	7	33	General	accord with	Very well	Very well	Very well	A bit out of line	accord with	A bit out of line	accord with	accord with	A bit out of line
16917	Zhengzhou Shengda School of Economics and Trade Management	Henan-Zhengzhou	woman	19.19	Han Chinese	Freshman year (including: first year of higher vocational school)	27.34	Neither agree nor object	Neither agree nor object	Neither agree nor object	Neither agree nor object	Neither agree nor object	Neither agree nor object	Neither agree nor object	Neither agree nor object	Neither agree nor object	Neither agree nor object	Neither agree nor object	Neither agree nor object	Neither agree nor object	Neither agree nor object	Neither agree nor object	Neither agree nor object	Neither agree nor object	Neither agree nor object	Neither agree nor object	Neither agree nor object	Neither agree nor object	Neither agree nor object	Neither agree nor object	12	15	15	42	7	9	6	22	Very good	A bit out of line	A bit out of line	A bit out of line	A bit out of line	A bit out of line	A bit out of line	accord with	accord with	accord with	accord with
16936	Zhengzhou Shengda School of Economics and Trade Management	Henan-Zhengzhou	man	18.4	Han Chinese	Freshman year (including: first year of higher vocational school)	19.59	Agree	Agree	Agree	Agree	Agree	Agree	Agree	Agree	Agree	Agree	Agree	Agree	Agree	Agree	Agree	Agree	Agree	Agree	Agree	Agree	Agree	Agree	Agree	16	20	20	56	10	12	8	30	Very good	accord with	accord with	accord with	accord with	accord with	accord with	accord with	accord with	accord with	accord with
16940	Zhengzhou Shengda School of Economics and Trade Management	Henan-Zhengzhou	woman	18.04	Han Chinese	Freshman year (including: first year of higher vocational school)	17.85	Neither agree nor object	Neither agree nor object	Neither agree nor object	Neither agree nor object	Neither agree nor object	Neither agree nor object	Neither agree nor object	Neither agree nor object	Neither agree nor object	Neither agree nor object	Neither agree nor object	Neither agree nor object	Neither agree nor object	Neither agree nor object	Neither agree nor object	Neither agree nor object	Neither agree nor object	Neither agree nor object	Neither agree nor object	Neither agree nor object	Neither agree nor object	Neither agree nor object	Neither agree nor object	12	15	15	42	9	9	6	24	General	accord with	accord with	accord with	accord with	accord with	accord with	accord with	accord with	accord with	accord with
16943	Zhengzhou Shengda School of Economics and Trade Management	Henan-Zhengzhou	woman	19.33	Han Chinese	Freshman year (including: first year of higher vocational school)	27.06	Absolutely agree	Absolutely agree	Absolutely agree	Absolutely agree	Absolutely agree	Absolutely agree	Absolutely agree	Absolutely agree	Absolutely agree	Absolutely agree	Absolutely agree	Absolutely agree	Absolutely agree	Absolutely agree	Absolutely agree	Absolutely agree	Absolutely agree	Absolutely agree	Absolutely agree	Absolutely agree	Absolutely agree	Absolutely agree	Absolutely agree	20	25	25	70	12	15	10	37	Very good	accord with	accord with	accord with	accord with	accord with	accord with	accord with	accord with	accord with	accord with
16948	Zhengzhou Shengda School of Economics and Trade Management	Henan-Zhengzhou	man	18.72	Han Chinese	Freshman year (including: first year of higher vocational school)	21.22	Absolutely agree	Absolutely agree	Absolutely agree	Absolutely agree	Absolutely agree	Absolutely agree	Absolutely agree	Absolutely agree	Absolutely agree	Absolutely agree	Absolutely agree	Absolutely agree	Agree	Agree	Absolutely agree	Absolutely agree	Absolutely agree	Agree	Absolutely agree	Neither agree nor object	Agree	Neither agree nor object	Neither agree nor object	20	25	23	68	14	11	7	32	Very good	accord with	A bit out of line	accord with	accord with	accord with	A bit out of line	accord with	A bit out of line	accord with	A bit out of line
16954	Zhengzhou Shengda School of Economics and Trade Management	Henan-Zhengzhou	woman	18.39	Han Chinese	Freshman year (including: first year of higher vocational school)	18.07	Neither agree nor object	Neither agree nor object	Neither agree nor object	Neither agree nor object	Neither agree nor object	Neither agree nor object	Neither agree nor object	Neither agree nor object	Neither agree nor object	Neither agree nor object	Neither agree nor object	Neither agree nor object	Neither agree nor object	disagree	disagree	Neither agree nor object	Neither agree nor object	Neither agree nor object	Neither agree nor object	Neither agree nor object	Neither agree nor object	Neither agree nor object	Neither agree nor object	12	14	14	40	9	9	6	24	Not bad	A bit out of line	A bit out of line	A bit out of line	A bit out of line	A bit out of line	A bit out of line	A bit out of line	A bit out of line	A bit out of line	A bit out of line
16961	Zhengzhou Shengda School of Economics and Trade Management	Henan-Zhengzhou	woman	19.15	Han Chinese	Freshman year (including: first year of higher vocational school)	20.76	Absolutely agree	Absolutely agree	Absolutely agree	Absolutely agree	Absolutely agree	Agree	Absolutely agree	Absolutely agree	Absolutely agree	Absolutely agree	Absolutely agree	Absolutely agree	Agree	Agree	Agree	Agree	Agree	Agree	Agree	Agree	Agree	Agree	Agree	20	23	23	66	12	12	8	32	Very good	does not conform	does not conform	accord with	does not conform	does not conform	does not conform	does not conform	does not conform	accord with	accord with
16964	Zhengzhou Shengda School of Economics and Trade Management	Henan-Zhengzhou	woman	18.71	Han Chinese	Freshman year (including: first year of higher vocational school)	18.75	Absolutely agree	Neither agree nor object	Agree	Neither agree nor object	Absolutely agree	Absolutely agree	Absolutely agree	Absolutely agree	Agree	Agree	Agree	Agree	Absolutely agree	Agree	Agree	Neither agree nor object	Agree	Agree	Agree	Absolutely agree	Agree	Agree	Agree	15	23	21	59	10	12	9	31	Not bad	Very well	Very well	Very well	Very well	Very well	Very well	Very well	Very well	Very well	Very well
16965	Zhengzhou Shengda School of Economics and Trade Management	Henan-Zhengzhou	man	18.45	Han Chinese	Freshman year (including: first year of higher vocational school)	20.76	Absolutely agree	Agree	Agree	Agree	Agree	Agree	Agree	Agree	Agree	Agree	Agree	Agree	Agree	Agree	Agree	Agree	Agree	Agree	Agree	Agree	disagree	Agree	Neither agree nor object	17	20	20	57	13	11	6	30	Not bad	accord with	A bit out of line	accord with	accord with	accord with	accord with	accord with	accord with	accord with	accord with
16966	Zhengzhou Shengda School of Economics and Trade Management	Henan-Zhengzhou	woman	18.7	Han Chinese	Freshman year (including: first year of higher vocational school)	20.55	disagree	disagree	disagree	disagree	disagree	disagree	disagree	disagree	disagree	disagree	disagree	disagree	disagree	disagree	disagree	Neither agree nor object	Agree	Agree	Agree	Neither agree nor object	disagree	Agree	disagree	8	10	10	28	10	10	5	25	Very good	accord with	accord with	A bit out of line	A bit out of line	A bit out of line	accord with	A bit out of line	A bit out of line	A bit out of line	A bit out of line
16973	Zhengzhou Shengda School of Economics and Trade Management	Henan-Zhengzhou	woman	19.01	Han Chinese	Freshman year (including: first year of higher vocational school)	47.47	Absolutely agree	Absolutely agree	Agree	Absolutely agree	Absolutely agree	Absolutely agree	Absolutely agree	Absolutely agree	Agree	Absolutely agree	Absolutely agree	Absolutely agree	Absolutely agree	Absolutely agree	Agree	Agree	Agree	Agree	Absolutely agree	Absolutely agree	Absolutely agree	Absolutely agree	Absolutely agree	19	23	25	67	12	15	10	37	Not bad	Very well	accord with	accord with	accord with	accord with	accord with	accord with	accord with	accord with	accord with
16974	Zhengzhou Shengda School of Economics and Trade Management	Henan-Zhengzhou	woman	18.25	Han Chinese	Freshman year (including: first year of higher vocational school)	21.71	Agree	Agree	Agree	Agree	Agree	Agree	Neither agree nor object	Agree	Agree	Agree	Neither agree nor object	Agree	Neither agree nor object	Agree	Agree	Neither agree nor object	Agree	Neither agree nor object	Agree	Agree	Agree	Agree	Neither agree nor object	16	19	18	53	10	11	8	29	Not bad	accord with	accord with	accord with	accord with	A bit out of line	A bit out of line	accord with	A bit out of line	accord with	accord with
16976	Zhengzhou Shengda School of Economics and Trade Management	Henan-Zhengzhou	woman	18.18	Han Chinese	Freshman year (including: first year of higher vocational school)	20.2	Absolutely agree	Absolutely agree	Absolutely agree	Neither agree nor object	Neither agree nor object	Neither agree nor object	Neither agree nor object	Agree	Neither agree nor object	Agree	Agree	Absolutely agree	Agree	Agree	Agree	Agree	Agree	Agree	Agree	Agree	Neither agree nor object	Absolutely agree	Agree	18	17	21	56	11	13	7	31	Very good	accord with	accord with	accord with	accord with	accord with	accord with	accord with	A bit out of line	accord with	accord with
16977	Zhengzhou Shengda School of Economics and Trade Management	Henan-Zhengzhou	woman	18.84	Han Chinese	Freshman year (including: first year of higher vocational school)	18.82	Absolutely agree	Absolutely agree	Absolutely agree	Absolutely agree	Absolutely agree	Absolutely agree	Absolutely agree	Absolutely agree	Absolutely agree	Absolutely agree	Absolutely agree	Absolutely agree	Absolutely agree	Absolutely agree	Absolutely agree	Absolutely agree	Absolutely agree	Absolutely agree	Absolutely agree	Absolutely agree	Absolutely agree	Absolutely agree	Absolutely agree	20	25	25	70	15	15	10	40	Very good	Very well	Very well	Very well	Very well	A bit out of line	Very well	Very well	Very well	Very well	Very well
16979	Zhengzhou Shengda School of Economics and Trade Management	Henan-Zhengzhou	man	17.65	Han Chinese	Freshman year (including: first year of higher vocational school)	23.53	Neither agree nor object	Neither agree nor object	Neither agree nor object	Neither agree nor object	Neither agree nor object	Neither agree nor object	Neither agree nor object	Neither agree nor object	Neither agree nor object	Neither agree nor object	Neither agree nor object	Neither agree nor object	Neither agree nor object	Neither agree nor object	Neither agree nor object	Neither agree nor object	disagree	Neither agree nor object	Agree	Neither agree nor object	Neither agree nor object	Agree	Agree	12	15	15	42	8	12	6	26	Very good	accord with	accord with	A bit out of line	accord with	A bit out of line	A bit out of line	accord with	accord with	accord with	accord with
16981	Zhengzhou Shengda School of Economics and Trade Management	Henan-Zhengzhou	woman	17	Han Chinese	Freshman year (including: first year of higher vocational school)	19.47	Neither agree nor object	Neither agree nor object	Neither agree nor object	Neither agree nor object	Neither agree nor object	Neither agree nor object	Neither agree nor object	Neither agree nor object	Neither agree nor object	Neither agree nor object	Neither agree nor object	Neither agree nor object	Neither agree nor object	Neither agree nor object	Neither agree nor object	Neither agree nor object	Agree	Agree	Agree	Agree	Agree	Agree	Agree	12	15	15	42	10	12	8	30	General	accord with	A bit out of line	A bit out of line	A bit out of line	A bit out of line	A bit out of line	A bit out of line	A bit out of line	A bit out of line	A bit out of line
16982	Zhengzhou Shengda School of Economics and Trade Management	Henan-Zhengzhou	woman	18.42	Han Chinese	Freshman year (including: first year of higher vocational school)	17.16	Neither agree nor object	Neither agree nor object	Neither agree nor object	Neither agree nor object	Neither agree nor object	Neither agree nor object	Neither agree nor object	Neither agree nor object	Neither agree nor object	Neither agree nor object	Neither agree nor object	Neither agree nor object	Neither agree nor object	Neither agree nor object	Neither agree nor object	Neither agree nor object	Neither agree nor object	Neither agree nor object	Neither agree nor object	Neither agree nor object	Neither agree nor object	Neither agree nor object	Neither agree nor object	12	15	15	42	11	9	6	26	Very good	accord with	accord with	accord with	accord with	accord with	accord with	accord with	accord with	accord with	A bit out of line
16983	Zhengzhou Shengda School of Economics and Trade Management	Henan-Zhengzhou	woman	17.84	Han Chinese	Freshman year (including: first year of higher vocational school)	20.94	Absolutely agree	Agree	Neither agree nor object	Neither agree nor object	Neither agree nor object	Neither agree nor object	Neither agree nor object	Neither agree nor object	Agree	Agree	Agree	Agree	Neither agree nor object	Neither agree nor object	Neither agree nor object	Neither agree nor object	Absolutely agree	Neither agree nor object	Absolutely agree	Neither agree nor object	Neither agree nor object	Absolutely agree	Neither agree nor object	15	16	18	49	13	13	6	32	Very good	Very well	Very well	Very well	Very well	accord with	Very well	accord with	accord with	accord with	accord with
16984	Zhengzhou Shengda School of Economics and Trade Management	Henan-Zhengzhou	woman	18.36	Han Chinese	Freshman year (including: first year of higher vocational school)	21.26	Neither agree nor object	disagree	disagree	disagree	Neither agree nor object	Neither agree nor object	Neither agree nor object	Neither agree nor object	Agree	Neither agree nor object	disagree	Agree	Agree	Neither agree nor object	Neither agree nor object	Neither agree nor object	Neither agree nor object	Neither agree nor object	Agree	disagree	disagree	Neither agree nor object	Neither agree nor object	9	16	16	41	10	10	4	24	General	A bit out of line	accord with	A bit out of line	A bit out of line	A bit out of line	accord with	accord with	A bit out of line	accord with	A bit out of line
16985	Zhengzhou Shengda School of Economics and Trade Management	Henan-Zhengzhou	man	18.7	Han Chinese	Freshman year (including: first year of higher vocational school)	32.41	Neither agree nor object	disagree	Neither agree nor object	Neither agree nor object	Agree	Agree	Neither agree nor object	Neither agree nor object	disagree	Neither agree nor object	Agree	Neither agree nor object	Neither agree nor object	Neither agree nor object	Neither agree nor object	Agree	disagree	Neither agree nor object	Agree	Absolutely agree	Agree	Agree	Neither agree nor object	11	15	16	42	7	11	9	27	Not bad	accord with	accord with	accord with	accord with	accord with	accord with	A bit out of line	accord with	accord with	accord with
16987	Zhengzhou Shengda School of Economics and Trade Management	Henan-Zhengzhou	woman	18.08	Han Chinese	Freshman year (including: first year of higher vocational school)	17.04	Neither agree nor object	Neither agree nor object	Neither agree nor object	Neither agree nor object	Agree	Agree	Neither agree nor object	Neither agree nor object	Agree	Neither agree nor object	Agree	Agree	Agree	Neither agree nor object	Neither agree nor object	Neither agree nor object	Agree	Agree	Agree	Agree	Agree	Agree	Agree	12	17	18	47	11	12	8	31	General	accord with	accord with	A bit out of line	A bit out of line	A bit out of line	accord with	A bit out of line	accord with	accord with	A bit out of line
16988	Zhengzhou Shengda School of Economics and Trade Management	Henan-Zhengzhou	woman	18.22	Han Chinese	Freshman year (including: first year of higher vocational school)	18.51	Absolutely agree	Absolutely agree	Absolutely agree	Absolutely agree	Absolutely agree	Absolutely agree	Absolutely agree	Absolutely agree	Absolutely agree	Absolutely agree	Absolutely agree	Absolutely agree	Absolutely agree	Absolutely agree	Absolutely agree	Absolutely agree	Absolutely agree	Absolutely agree	Absolutely agree	Absolutely agree	Absolutely agree	Absolutely agree	Absolutely agree	20	25	25	70	15	15	10	40	Very good	accord with	accord with	accord with	accord with	A bit out of line	accord with	accord with	accord with	accord with	accord with
16989	Zhengzhou Shengda School of Economics and Trade Management	Henan-Zhengzhou	woman	19.08	Han Chinese	Freshman year (including: first year of higher vocational school)	18.75	Agree	Neither agree nor object	Neither agree nor object	Agree	Agree	Agree	Neither agree nor object	Agree	Agree	Agree	Neither agree nor object	Agree	Agree	Agree	Agree	Neither agree nor object	Neither agree nor object	Neither agree nor object	Agree	Neither agree nor object	Neither agree nor object	Agree	Neither agree nor object	14	19	19	52	9	11	6	26	General	accord with	accord with	accord with	accord with	accord with	accord with	accord with	accord with	accord with	accord with
16991	Zhengzhou Shengda School of Economics and Trade Management	Henan-Zhengzhou	woman	17.95	Han Chinese	Freshman year (including: first year of higher vocational school)	18.36	Agree	disagree	disagree	disagree	Neither agree nor object	disagree	disagree	Neither agree nor object	Neither agree nor object	disagree	Agree	Agree	Agree	Agree	Agree	Agree	Neither agree nor object	Neither agree nor object	Agree	Neither agree nor object	Neither agree nor object	Agree	disagree	10	14	18	42	8	10	6	24	Not bad	A bit out of line	A bit out of line	A bit out of line	A bit out of line	A bit out of line	A bit out of line	A bit out of line	A bit out of line	A bit out of line	A bit out of line
16993	Zhengzhou Shengda School of Economics and Trade Management	Henan-Zhengzhou	woman	17.92	Han Chinese	Freshman year (including: first year of higher vocational school)	17.63	Agree	Neither agree nor object	Neither agree nor object	Neither agree nor object	Neither agree nor object	Neither agree nor object	disagree	disagree	Neither agree nor object	Neither agree nor object	Neither agree nor object	Neither agree nor object	Neither agree nor object	Neither agree nor object	Neither agree nor object	Neither agree nor object	Neither agree nor object	Neither agree nor object	Neither agree nor object	Neither agree nor object	Neither agree nor object	Neither agree nor object	Neither agree nor object	13	13	15	41	11	9	6	26	Very good	A bit out of line	A bit out of line	A bit out of line	A bit out of line	A bit out of line	A bit out of line	A bit out of line	A bit out of line	A bit out of line	A bit out of line
16995	Zhengzhou Shengda School of Economics and Trade Management	Henan-Zhengzhou	woman	19.44	Han Chinese	Freshman year (including: first year of higher vocational school)	19.53	Agree	Agree	Agree	Neither agree nor object	Agree	Neither agree nor object	Agree	Neither agree nor object	Neither agree nor object	Agree	Neither agree nor object	Agree	Neither agree nor object	Agree	disagree	Agree	Agree	Neither agree nor object	Agree	Neither agree nor object	Absolutely agree	Neither agree nor object	Agree	15	15	18	48	11	11	8	30	Very good	Very well	Very well	Very well	Very well	accord with	Very well	Very well	Very well	Very well	Very well
17000	Zhengzhou Shengda School of Economics and Trade Management	Henan-Zhengzhou	woman	18.5	Han Chinese	Freshman year (including: first year of higher vocational school)	20.2	Agree	Agree	Neither agree nor object	Neither agree nor object	Neither agree nor object	Neither agree nor object	Neither agree nor object	Neither agree nor object	Neither agree nor object	Neither agree nor object	Agree	Agree	Agree	Agree	Agree	Neither agree nor object	Neither agree nor object	Neither agree nor object	Neither agree nor object	Neither agree nor object	Neither agree nor object	Neither agree nor object	Neither agree nor object	14	16	19	49	10	9	6	25	Very good	accord with	accord with	accord with	accord with	accord with	accord with	accord with	accord with	accord with	accord with
17001	Zhengzhou Shengda School of Economics and Trade Management	Henan-Zhengzhou	woman	18.76	Han Chinese	Freshman year (including: first year of higher vocational school)	17.71	Agree	Neither agree nor object	Neither agree nor object	Agree	Neither agree nor object	Neither agree nor object	Agree	Agree	Agree	Agree	Agree	Agree	Agree	Agree	Agree	Neither agree nor object	Agree	Agree	Neither agree nor object	Agree	Neither agree nor object	Agree	Neither agree nor object	14	19	20	53	11	10	7	28	Not bad	accord with	accord with	accord with	accord with	does not conform	accord with	accord with	accord with	accord with	does not conform
17006	Zhengzhou Shengda School of Economics and Trade Management	Henan-Zhengzhou	woman	18.12	Han Chinese	Freshman year (including: first year of higher vocational school)	16.82	Neither agree nor object	Agree	Agree	Neither agree nor object	Neither agree nor object	Neither agree nor object	Agree	Agree	Agree	Neither agree nor object	Neither agree nor object	Absolutely agree	Absolutely agree	Agree	Neither agree nor object	Neither agree nor object	Agree	Neither agree nor object	Absolutely agree	Neither agree nor object	Neither agree nor object	Absolutely agree	Neither agree nor object	14	18	20	52	11	13	6	30	Not bad	accord with	accord with	accord with	accord with	accord with	accord with	accord with	accord with	accord with	accord with
17007	Zhengzhou Shengda School of Economics and Trade Management	Henan-Kaifeng	woman	18.39	Han Chinese	Freshman year (including: first year of higher vocational school)	29.41	Neither agree nor object	disagree	disagree	disagree	Neither agree nor object	Neither agree nor object	Neither agree nor object	Neither agree nor object	Neither agree nor object	Neither agree nor object	Neither agree nor object	Neither agree nor object	Agree	Agree	Agree	disagree	Neither agree nor object	Neither agree nor object	Agree	disagree	Neither agree nor object	Absolutely agree	Agree	9	16	17	42	9	13	5	27	Not bad	accord with	accord with	accord with	accord with	accord with	accord with	accord with	accord with	accord with	accord with
17010	Zhengzhou Shengda School of Economics and Trade Management	Henan-Zhengzhou	woman	19.85	Han Chinese	Freshman year (including: first year of higher vocational school)	15.94	Neither agree nor object	Neither agree nor object	Neither agree nor object	Neither agree nor object	Neither agree nor object	Neither agree nor object	Neither agree nor object	Neither agree nor object	Neither agree nor object	Agree	Agree	Agree	Agree	Neither agree nor object	Neither agree nor object	Neither agree nor object	disagree	disagree	disagree	Neither agree nor object	disagree	Neither agree nor object	Neither agree nor object	12	15	19	46	7	8	5	20	General	accord with	accord with	A bit out of line	accord with	A bit out of line	accord with	A bit out of line	A bit out of line	accord with	A bit out of line
17011	Zhengzhou Shengda School of Economics and Trade Management	Henan-Zhengzhou	woman	18.72	Han Chinese	Freshman year (including: first year of higher vocational school)	32.05	Neither agree nor object	Neither agree nor object	Neither agree nor object	Neither agree nor object	Agree	Agree	Neither agree nor object	Agree	Agree	Agree	Agree	Agree	Agree	Absolutely agree	Agree	Agree	Absolutely agree	Neither agree nor object	Agree	Neither agree nor object	disagree	Agree	Neither agree nor object	12	19	21	52	11	11	5	27	Very good	accord with	A bit out of line	A bit out of line	A bit out of line	A bit out of line	A bit out of line	A bit out of line	accord with	accord with	A bit out of line
17013	Zhengzhou Shengda School of Economics and Trade Management	Henan-Zhengzhou	woman	19.22	Han Chinese	Freshman year (including: first year of higher vocational school)	20.89	Agree	Agree	Agree	Agree	Agree	Agree	Agree	Agree	Agree	Agree	Agree	Agree	Agree	Agree	Agree	Agree	Agree	Agree	Agree	Agree	Agree	Agree	Agree	16	20	20	56	13	12	8	33	Not bad	accord with	A bit out of line	A bit out of line	A bit out of line	A bit out of line	A bit out of line	A bit out of line	A bit out of line	A bit out of line	A bit out of line
17019	Zhengzhou Shengda School of Economics and Trade Management	Henan-Zhengzhou	man	21.87	Han Chinese	Freshman year (including: first year of higher vocational school)	18.52	Agree	Neither agree nor object	Agree	Agree	Agree	Neither agree nor object	Neither agree nor object	Neither agree nor object	Agree	Agree	Neither agree nor object	Agree	Neither agree nor object	Agree	Neither agree nor object	Neither agree nor object	Neither agree nor object	Neither agree nor object	Agree	Neither agree nor object	Neither agree nor object	Agree	disagree	15	16	18	49	10	10	6	26	Not bad	A bit out of line	A bit out of line	does not conform	accord with	A bit out of line	accord with	accord with	A bit out of line	A bit out of line	A bit out of line
17022	Zhengzhou Shengda School of Economics and Trade Management	Henan-Zhengzhou	woman	18.59	Han Chinese	Freshman year (including: first year of higher vocational school)	23.14	Agree	disagree	disagree	Neither agree nor object	Neither agree nor object	Neither agree nor object	Agree	Agree	Agree	Neither agree nor object	Agree	Agree	Absolutely agree	Neither agree nor object	Neither agree nor object	Neither agree nor object	Agree	Neither agree nor object	Neither agree nor object	disagree	disagree	Agree	Neither agree nor object	11	18	19	48	9	10	4	23	Not bad	A bit out of line	A bit out of line	does not conform	does not conform	accord with	accord with	accord with	accord with	accord with	A bit out of line
17027	Zhengzhou Shengda School of Economics and Trade Management	Henan-Zhengzhou	woman	18.59	Han Chinese	Freshman year (including: first year of higher vocational school)	21.3	Agree	Neither agree nor object	Neither agree nor object	Neither agree nor object	Agree	Agree	Agree	Agree	Agree	disagree	Neither agree nor object	Agree	Agree	disagree	Neither agree nor object	Neither agree nor object	Agree	Neither agree nor object	Agree	disagree	disagree	Agree	Neither agree nor object	13	19	15	47	11	11	4	26	Not bad	A bit out of line	A bit out of line	A bit out of line	A bit out of line	A bit out of line	accord with	accord with	A bit out of line	accord with	A bit out of line
17029	Zhengzhou Shengda School of Economics and Trade Management	Henan-Zhengzhou	woman	18.5	Han Chinese	Freshman year (including: first year of higher vocational school)	21.22	disagree	Absolutely disagree	Neither agree nor object	Neither agree nor object	Neither agree nor object	Neither agree nor object	Neither agree nor object	Neither agree nor object	Neither agree nor object	Neither agree nor object	Neither agree nor object	Neither agree nor object	Agree	Agree	Agree	Neither agree nor object	Neither agree nor object	disagree	Neither agree nor object	disagree	Neither agree nor object	Agree	Neither agree nor object	9	16	17	42	8	10	5	23	Not bad	accord with	accord with	A bit out of line	accord with	accord with	A bit out of line	accord with	A bit out of line	accord with	accord with
17033	Zhengzhou Shengda School of Economics and Trade Management	Henan-Zhengzhou	woman	19.73	Han Chinese	Freshman year (including: first year of higher vocational school)	21.36	Absolutely agree	Agree	Absolutely agree	Agree	Agree	Absolutely agree	Agree	Agree	Agree	Absolutely agree	Absolutely agree	Absolutely agree	Absolutely agree	Absolutely agree	Absolutely agree	Absolutely agree	Absolutely agree	Agree	Absolutely agree	Neither agree nor object	Neither agree nor object	Absolutely agree	Agree	18	22	25	65	13	14	6	33	Not bad	Very well	accord with	accord with	accord with	accord with	Very well	Very well	accord with	accord with	accord with
17038	Zhengzhou Shengda School of Economics and Trade Management	Henan-Zhengzhou	woman	19.37	Han Chinese	Freshman year (including: first year of higher vocational school)	16.65	Neither agree nor object	disagree	Agree	Agree	Neither agree nor object	Agree	disagree	disagree	disagree	Neither agree nor object	Agree	Absolutely agree	Absolutely agree	Neither agree nor object	Neither agree nor object	Neither agree nor object	Agree	Agree	Agree	disagree	disagree	Absolutely agree	Neither agree nor object	13	13	20	46	11	12	4	27	Not bad	accord with	A bit out of line	A bit out of line	A bit out of line	A bit out of line	accord with	A bit out of line	A bit out of line	accord with	A bit out of line
17039	Zhengzhou Shengda School of Economics and Trade Management	Henan-Zhengzhou	woman	20.07	Han Chinese	Freshman year (including: first year of higher vocational school)	18.34	Neither agree nor object	disagree	disagree	disagree	disagree	disagree	disagree	Neither agree nor object	Neither agree nor object	Neither agree nor object	Neither agree nor object	Neither agree nor object	Neither agree nor object	Neither agree nor object	Neither agree nor object	Neither agree nor object	Neither agree nor object	Neither agree nor object	Neither agree nor object	Neither agree nor object	Agree	Neither agree nor object	Neither agree nor object	9	13	15	37	9	9	7	25	Very poor	accord with	accord with	A bit out of line	accord with	A bit out of line	A bit out of line	accord with	accord with	Very well	accord with
17042	Zhengzhou Shengda School of Economics and Trade Management	Henan-Zhengzhou	woman	18.44	Han Chinese	Freshman year (including: first year of higher vocational school)	22.58	Neither agree nor object	disagree	disagree	Agree	Agree	Agree	Agree	Agree	Agree	Agree	Agree	Neither agree nor object	Absolutely agree	Agree	Agree	Agree	Agree	Absolutely agree	Absolutely agree	Neither agree nor object	Neither agree nor object	Absolutely agree	Agree	11	20	20	51	14	14	6	34	Very good	accord with	accord with	accord with	A bit out of line	A bit out of line	Very well	A bit out of line	accord with	accord with	A bit out of line
17045	Zhengzhou Shengda School of Economics and Trade Management	Henan-Zhengzhou	man	18.65	Han Chinese	Freshman year (including: first year of higher vocational school)	19.92	Neither agree nor object	Neither agree nor object	Agree	Agree	Absolutely agree	Absolutely agree	Absolutely agree	Absolutely agree	Absolutely agree	Neither agree nor object	Absolutely agree	Absolutely agree	Absolutely agree	Agree	Absolutely agree	Agree	Absolutely agree	Absolutely agree	Absolutely agree	Absolutely agree	Absolutely agree	Absolutely agree	Absolutely agree	14	25	22	61	15	15	10	40	Very good	Very well	Very well	Very well	Very well	accord with	Very well	Very well	Very well	Very well	Very well
17687	Zhengzhou Shengda School of Economics and Trade Management	Henan-Zhengzhou	woman	22.93	Han Chinese	Senior year (including: fourth year of higher vocational and fifth year of five-year disciplines)	22.49	Neither agree nor object	Neither agree nor object	Agree	Agree	Agree	Agree	Agree	Agree	Agree	Absolutely agree	Agree	Absolutely agree	Absolutely agree	Agree	Absolutely agree	Agree	Absolutely agree	Absolutely agree	Agree	Agree	Agree	Absolutely agree	Absolutely agree	14	21	23	58	13	14	8	35	General	accord with	accord with	accord with	A bit out of line	A bit out of line	accord with	accord with	accord with	accord with	accord with
17687	Zhengzhou Shengda School of Economics and Trade Management	Henan-Zhengzhou	woman	22.93	Han Chinese	Senior year (including: fourth year of higher vocational and fifth year of five-year disciplines)	22.49	Neither agree nor object	Neither agree nor object	Agree	Agree	Agree	Agree	Agree	Agree	Agree	Absolutely agree	Agree	Absolutely agree	Absolutely agree	Agree	Absolutely agree	Agree	Absolutely agree	Absolutely agree	Agree	Agree	Agree	Absolutely agree	Absolutely agree	14	21	23	58	13	14	8	35	General	accord with	accord with	accord with	A bit out of line	A bit out of line	accord with	accord with	accord with	accord with	accord with
17967	Zhengzhou Shengda School of Economics and Trade Management	Henan-Zhengzhou	man	21.61	Han Chinese	Freshman year (including: first year of higher vocational school)	20.86	Neither agree nor object	Neither agree nor object	Neither agree nor object	Agree	Agree	Agree	Neither agree nor object	Neither agree nor object	Agree	Agree	Agree	Agree	Neither agree nor object	Neither agree nor object	Agree	Agree	Neither agree nor object	Neither agree nor object	Agree	Agree	Agree	Neither agree nor object	Agree	13	18	18	49	11	11	8	30	Not bad	accord with	A bit out of line	accord with	A bit out of line	accord with	A bit out of line	A bit out of line	A bit out of line	accord with	A bit out of line
17972	Zhengzhou Shengda School of Economics and Trade Management	Henan-Zhengzhou	man	20.08	Han Chinese	Junior year (including: third year of higher vocational school)	22.39	Agree	Agree	Agree	Agree	Agree	Neither agree nor object	Agree	Agree	Agree	Agree	Agree	Agree	Agree	Agree	Agree	Agree	Agree	Agree	Agree	Agree	Agree	Agree	Agree	16	19	20	55	12	12	8	32	Not bad	accord with	A bit out of line	A bit out of line	accord with	A bit out of line	accord with	accord with	accord with	accord with	A bit out of line
18240	Zhengzhou Shengda School of Economics and Trade Management	Henan-Zhengzhou	man	0.25	Han Chinese	Junior year (including: third year of higher vocational school)	51.9	Agree	Agree	Agree	Agree	Agree	Agree	Agree	Agree	Agree	Agree	Agree	Agree	Agree	Agree	Agree	Agree	Agree	Agree	Agree	Agree	Agree	Agree	Agree	16	20	20	56	12	12	8	32	Very good	accord with	accord with	accord with	accord with	accord with	accord with	accord with	accord with	accord with	accord with
18701	Zhengzhou Shengda School of Economics and Trade Management	Henan-Zhengzhou	woman	18.77	Han Chinese	Freshman year (including: first year of higher vocational school)	25.1	Agree	Neither agree nor object	Absolutely agree	Neither agree nor object	Agree	Absolutely agree	Agree	Agree	Agree	Agree	Absolutely agree	Absolutely agree	Absolutely agree	Absolutely agree	Agree	Absolutely agree	Agree	Agree	Absolutely agree	Agree	Agree	Absolutely agree	Agree	15	21	24	60	11	14	8	33	Not bad	Very well	Very well	accord with	A bit out of line	A bit out of line	accord with	A bit out of line	A bit out of line	A bit out of line	A bit out of line
18703	Zhengzhou Shengda School of Economics and Trade Management	Henan-Zhengzhou	woman	18.27	Han Chinese	Freshman year (including: first year of higher vocational school)	17.22	disagree	disagree	disagree	disagree	disagree	disagree	disagree	Agree	disagree	disagree	disagree	Agree	Neither agree nor object	Neither agree nor object	Neither agree nor object	disagree	disagree	disagree	Agree	Agree	Agree	Agree	disagree	8	13	14	35	6	10	8	24	Not bad	accord with	accord with	accord with	accord with	accord with	accord with	accord with	accord with	accord with	accord with
18705	Zhengzhou Shengda School of Economics and Trade Management	Henan-Zhengzhou	man	19.64	Han Chinese	Freshman year (including: first year of higher vocational school)	27.47	Absolutely agree	disagree	Absolutely agree	disagree	Absolutely agree	Agree	Neither agree nor object	Neither agree nor object	Neither agree nor object	Absolutely agree	disagree	Agree	Agree	Agree	Agree	Agree	Agree	Agree	Agree	disagree	Agree	Agree	Agree	14	17	19	50	13	12	6	31	Not bad	does not conform	does not conform	does not conform	accord with	accord with	accord with	A bit out of line	A bit out of line	A bit out of line	A bit out of line
18708	Zhengzhou Shengda School of Economics and Trade Management	Henan-Zhengzhou	woman	18.09	Han Chinese	Freshman year (including: first year of higher vocational school)	20.76	Agree	disagree	disagree	disagree	Neither agree nor object	Agree	Neither agree nor object	Neither agree nor object	Neither agree nor object	Neither agree nor object	Neither agree nor object	Neither agree nor object	Neither agree nor object	Neither agree nor object	Neither agree nor object	Neither agree nor object	Agree	Agree	Agree	Agree	Neither agree nor object	Agree	Neither agree nor object	10	16	15	41	10	11	7	28	Not bad	accord with	A bit out of line	A bit out of line	A bit out of line	A bit out of line	accord with	A bit out of line	A bit out of line	A bit out of line	A bit out of line
18711	Zhengzhou Shengda School of Economics and Trade Management	Henan-Zhengzhou	woman	18.31	Han Chinese	Freshman year (including: first year of higher vocational school)	18.75	Neither agree nor object	disagree	disagree	disagree	Neither agree nor object	Agree	Neither agree nor object	Agree	Agree	Agree	Agree	Agree	Agree	Neither agree nor object	Agree	Agree	Neither agree nor object	Agree	Agree	Agree	Agree	Agree	Neither agree nor object	9	19	19	47	11	11	8	30	Not bad	accord with	accord with	accord with	accord with	accord with	accord with	accord with	accord with	accord with	accord with
18712	Zhengzhou Shengda School of Economics and Trade Management	Henan-Zhengzhou	woman	19.33	Han Chinese	Freshman year (including: first year of higher vocational school)	21.11	Agree	Absolutely agree	Absolutely agree	Absolutely agree	Absolutely agree	Absolutely agree	Absolutely agree	Absolutely agree	Absolutely agree	Absolutely agree	Absolutely agree	Absolutely agree	Neither agree nor object	Absolutely agree	Absolutely agree	Absolutely agree	Agree	Absolutely agree	Absolutely agree	Absolutely agree	Absolutely agree	Absolutely agree	Absolutely agree	19	25	23	67	14	15	10	39	Very good	Very well	Very well	Very well	Very well	Very well	Very well	Very well	Very well	Very well	Very well
18713	Zhengzhou Shengda School of Economics and Trade Management	Henan-Zhengzhou	woman	19.76	Han Chinese	Freshman year (including: first year of higher vocational school)	22.06	Agree	Agree	Absolutely agree	Absolutely agree	Agree	disagree	Absolutely agree	Absolutely agree	Absolutely agree	Absolutely agree	Absolutely agree	Absolutely agree	Agree	Absolutely agree	Absolutely agree	Absolutely agree	Absolutely agree	Absolutely agree	Absolutely agree	Absolutely agree	Absolutely agree	Absolutely agree	Neither agree nor object	18	22	24	64	13	13	10	36	Not bad	accord with	A bit out of line	accord with	accord with	A bit out of line	Very well	Very well	accord with	accord with	accord with
18715	Zhengzhou Shengda School of Economics and Trade Management	Henan-Zhengzhou	man	17.91	Han Chinese	Freshman year (including: first year of higher vocational school)	19.03	Agree	Agree	Neither agree nor object	Neither agree nor object	Agree	Agree	Neither agree nor object	Agree	Agree	Agree	Agree	Neither agree nor object	Agree	Agree	Agree	Agree	Agree	Neither agree nor object	Agree	disagree	disagree	Agree	Agree	14	19	19	52	9	12	4	25	General	A bit out of line	Very well	A bit out of line	A bit out of line	A bit out of line	A bit out of line	A bit out of line	A bit out of line	accord with	A bit out of line
18718	Zhengzhou Shengda School of Economics and Trade Management	Henan-Zhengzhou	man	18.88	Han Chinese	Freshman year (including: first year of higher vocational school)	22.86	Absolutely agree	Absolutely agree	Absolutely agree	Absolutely agree	Absolutely agree	Absolutely agree	Absolutely agree	Absolutely agree	Absolutely agree	Absolutely agree	Absolutely agree	Absolutely agree	Absolutely agree	Absolutely agree	Absolutely agree	Absolutely agree	Absolutely agree	Absolutely agree	Absolutely agree	Absolutely agree	Absolutely agree	Absolutely agree	Absolutely agree	20	25	25	70	15	15	10	40	Not bad	Very well	Very well	Very well	Very well	Very well	Very well	Very well	Very well	Very well	Very well
18719	Zhengzhou Shengda School of Economics and Trade Management	Henan-Zhengzhou	woman	18.64	Han Chinese	Freshman year (including: first year of higher vocational school)	22.38	Neither agree nor object	disagree	disagree	disagree	Agree	Agree	Agree	Agree	Agree	Agree	Agree	Agree	Agree	Agree	Agree	Agree	Agree	Agree	Agree	Agree	Agree	Agree	Agree	9	20	20	49	11	12	8	31	General	accord with	accord with	accord with	accord with	accord with	accord with	accord with	A bit out of line	accord with	accord with
18720	Zhengzhou Shengda School of Economics and Trade Management	Henan-Zhengzhou	woman	18.78	Han Chinese	Freshman year (including: first year of higher vocational school)	18.75	Absolutely disagree	Agree	Absolutely disagree	Absolutely disagree	Absolutely disagree	Absolutely disagree	Absolutely disagree	Absolutely disagree	Absolutely disagree	Agree	Agree	Agree	Agree	Agree	Agree	Agree	Agree	Agree	Agree	Agree	Agree	Agree	Agree	7	8	20	35	11	12	8	31	Very good	does not conform	A bit out of line	accord with	Very well	Very well	accord with	A bit out of line	A bit out of line	A bit out of line	A bit out of line
18730	Zhengzhou Shengda School of Economics and Trade Management	Henan-Zhengzhou	man	18.17	Han Chinese	Freshman year (including: first year of higher vocational school)	20.57	Absolutely agree	disagree	Absolutely agree	Neither agree nor object	Neither agree nor object	Neither agree nor object	disagree	Neither agree nor object	Neither agree nor object	Agree	Neither agree nor object	Agree	Agree	Agree	Agree	Agree	Agree	Agree	Agree	Agree	Agree	Agree	Agree	15	15	19	49	10	12	8	30	Not bad	accord with	accord with	A bit out of line	accord with	accord with	accord with	accord with	accord with	accord with	accord with
18734	Zhengzhou Shengda School of Economics and Trade Management	Henan-Zhengzhou	woman	19.16	Han Chinese	Freshman year (including: first year of higher vocational school)	21.5	Agree	disagree	Agree	Agree	Agree	Agree	Agree	Agree	Agree	Agree	Neither agree nor object	Agree	Agree	Agree	Neither agree nor object	Neither agree nor object	Agree	Agree	Agree	Neither agree nor object	Neither agree nor object	Absolutely agree	Agree	14	19	19	52	10	13	6	29	Not bad	accord with	accord with	A bit out of line	A bit out of line	A bit out of line	accord with	accord with	accord with	accord with	accord with
18735	Zhengzhou Shengda School of Economics and Trade Management	Henan-Zhengzhou	woman	18.2	Han Chinese	Freshman year (including: first year of higher vocational school)	19.03	Neither agree nor object	Neither agree nor object	Agree	Agree	Neither agree nor object	Agree	Neither agree nor object	Agree	Absolutely agree	Agree	Absolutely agree	Neither agree nor object	Neither agree nor object	Agree	Absolutely agree	Absolutely agree	Agree	Absolutely agree	Absolutely agree	disagree	disagree	Neither agree nor object	disagree	14	21	19	54	12	10	4	26	Very good	A bit out of line	A bit out of line	does not conform	does not conform	does not conform	A bit out of line	A bit out of line	accord with	accord with	A bit out of line
18739	Zhengzhou Shengda School of Economics and Trade Management	Henan-Zhengzhou	man	19.5	Han Chinese	Freshman year (including: first year of higher vocational school)	19.62	Agree	Neither agree nor object	Neither agree nor object	Neither agree nor object	Neither agree nor object	Neither agree nor object	Neither agree nor object	Agree	Agree	Agree	Agree	Agree	Agree	Agree	Agree	Agree	Agree	Agree	Agree	Agree	Agree	Agree	Agree	13	18	20	51	11	12	8	31	General	accord with	accord with	A bit out of line	accord with	accord with	accord with	accord with	accord with	accord with	accord with
18740	Zhengzhou Shengda School of Economics and Trade Management	Henan-Zhengzhou	man	18.11	Han Chinese	Freshman year (including: first year of higher vocational school)	19.15	Agree	Agree	Neither agree nor object	Neither agree nor object	Absolutely agree	Agree	Agree	Neither agree nor object	Neither agree nor object	Agree	Agree	Agree	disagree	Agree	Agree	Agree	Agree	Agree	Agree	Agree	Agree	Agree	Neither agree nor object	14	18	18	50	12	11	8	31	Not bad	Very well	Very well	A bit out of line	accord with	A bit out of line	accord with	accord with	A bit out of line	accord with	A bit out of line
18741	Zhengzhou Shengda School of Economics and Trade Management	Henan-Zhengzhou	woman	17.59	Han Chinese	Freshman year (including: first year of higher vocational school)	20.57	Neither agree nor object	disagree	Agree	Neither agree nor object	Neither agree nor object	Neither agree nor object	Neither agree nor object	Neither agree nor object	Agree	Neither agree nor object	Neither agree nor object	Agree	Agree	Agree	Neither agree nor object	Agree	Neither agree nor object	Neither agree nor object	Agree	Neither agree nor object	disagree	Agree	Neither agree nor object	12	16	18	46	9	11	5	25	Not bad	accord with	accord with	accord with	accord with	accord with	accord with	accord with	accord with	accord with	accord with
18748	Zhengzhou Shengda School of Economics and Trade Management	Henan-Zhengzhou	woman	18.33	Han Chinese	Freshman year (including: first year of higher vocational school)	20.24	Neither agree nor object	disagree	Agree	Agree	Agree	Agree	Agree	Agree	Agree	Agree	Agree	Agree	Agree	Agree	Agree	Neither agree nor object	Neither agree nor object	Neither agree nor object	Neither agree nor object	Neither agree nor object	disagree	Agree	Agree	13	20	20	53	9	11	5	25	Not bad	accord with	accord with	A bit out of line	A bit out of line	A bit out of line	accord with	accord with	accord with	accord with	A bit out of line
18749	Zhengzhou Shengda School of Economics and Trade Management	Henan-Zhengzhou	woman	18.43	Han Chinese	Freshman year (including: first year of higher vocational school)	21.22	Agree	Neither agree nor object	Agree	Neither agree nor object	Agree	Agree	Neither agree nor object	Neither agree nor object	Agree	Agree	Agree	Neither agree nor object	Agree	Agree	Neither agree nor object	Agree	Neither agree nor object	Agree	Agree	Neither agree nor object	Neither agree nor object	Agree	Neither agree nor object	14	17	19	50	10	11	6	27	Very good	accord with	accord with	A bit out of line	A bit out of line	accord with	accord with	accord with	A bit out of line	accord with	accord with
18752	Zhengzhou Shengda School of Economics and Trade Management	Henan-Zhengzhou	woman	18.24	Han Chinese	Freshman year (including: first year of higher vocational school)	18.13	Neither agree nor object	Neither agree nor object	Neither agree nor object	Neither agree nor object	Neither agree nor object	Neither agree nor object	Neither agree nor object	Neither agree nor object	Neither agree nor object	Neither agree nor object	Neither agree nor object	Agree	Agree	Agree	Agree	Agree	Agree	Agree	Agree	Agree	Agree	Agree	Agree	12	16	18	46	12	12	8	32	Not bad	accord with	accord with	accord with	accord with	accord with	accord with	accord with	accord with	accord with	accord with
18755	Zhengzhou Shengda School of Economics and Trade Management	Henan-Zhengzhou	man	18.99	Han Chinese	Freshman year (including: first year of higher vocational school)	21.8	Agree	disagree	Agree	Neither agree nor object	Neither agree nor object	Neither agree nor object	Absolutely agree	Agree	Agree	Neither agree nor object	Absolutely agree	Agree	Absolutely agree	Agree	Neither agree nor object	Agree	Neither agree nor object	disagree	Absolutely agree	Neither agree nor object	disagree	Agree	Agree	13	19	21	53	9	13	5	27	Not bad	accord with	accord with	A bit out of line	A bit out of line	A bit out of line	accord with	accord with	accord with	accord with	A bit out of line
18756	Zhengzhou Shengda School of Economics and Trade Management	Henan-Zhengzhou	woman	21.33	Han Chinese	Freshman year (including: first year of higher vocational school)	20.03	Agree	Neither agree nor object	Agree	Neither agree nor object	Agree	Agree	Agree	Agree	Agree	Agree	Agree	Agree	Agree	Agree	Agree	Agree	Neither agree nor object	Neither agree nor object	Agree	Neither agree nor object	Neither agree nor object	Absolutely agree	Neither agree nor object	14	20	20	54	9	12	6	27	Very good	accord with	accord with	A bit out of line	accord with	accord with	accord with	accord with	accord with	accord with	accord with
18757	Zhengzhou Shengda School of Economics and Trade Management	Henan-Zhengzhou	man	18.9	Han Chinese	Freshman year (including: first year of higher vocational school)	32	Agree	Neither agree nor object	Agree	Agree	Agree	Agree	Neither agree nor object	Neither agree nor object	Agree	Agree	Neither agree nor object	Agree	Agree	Agree	Neither agree nor object	Agree	Agree	Agree	Agree	Neither agree nor object	Neither agree nor object	Agree	Agree	15	17	19	51	10	12	6	28	General	accord with	accord with	A bit out of line	A bit out of line	A bit out of line	accord with	accord with	accord with	accord with	A bit out of line
18759	Zhengzhou Shengda School of Economics and Trade Management	Henan-Zhengzhou	woman	19.07	Han Chinese	Freshman year (including: first year of higher vocational school)	18.44	Absolutely agree	Agree	Agree	Agree	Agree	Agree	Agree	Agree	Agree	Agree	Agree	Agree	Absolutely agree	Agree	Agree	Absolutely agree	Absolutely agree	Absolutely agree	Absolutely agree	Absolutely agree	Agree	Absolutely agree	Absolutely agree	17	20	21	58	15	15	9	39	Very good	Very well	Very well	Very well	Very well	Very well	Very well	Very well	Very well	Very well	Very well
18761	Zhengzhou Shengda School of Economics and Trade Management	Henan-Zhengzhou	woman	18.22	Han Chinese	Freshman year (including: first year of higher vocational school)	18.94	Agree	disagree	Agree	Agree	Agree	Agree	Agree	Agree	Agree	Agree	Agree	Agree	Agree	Agree	Agree	Agree	Agree	Agree	Agree	Agree	Neither agree nor object	Agree	Agree	14	20	20	54	12	12	7	31	General	accord with	accord with	accord with	accord with	A bit out of line	accord with	accord with	accord with	accord with	accord with
18762	Zhengzhou Shengda School of Economics and Trade Management	Henan-Zhengzhou	man	18.03	Han Chinese	Freshman year (including: first year of higher vocational school)	19.88	Absolutely agree	Neither agree nor object	Neither agree nor object	Agree	Agree	Agree	Absolutely agree	Absolutely agree	Absolutely agree	Absolutely agree	Agree	Absolutely agree	Absolutely agree	Absolutely agree	Absolutely agree	Absolutely agree	Absolutely agree	Absolutely agree	Absolutely agree	Absolutely agree	Absolutely agree	Absolutely agree	Absolutely agree	15	24	24	63	14	15	10	39	Not bad	accord with	accord with	accord with	accord with	accord with	accord with	accord with	accord with	accord with	accord with
18763	Zhengzhou Shengda School of Economics and Trade Management	Henan-Zhengzhou	woman	19.34	Han Chinese	Freshman year (including: first year of higher vocational school)	20.31	disagree	disagree	disagree	disagree	disagree	disagree	disagree	disagree	disagree	Neither agree nor object	disagree	Neither agree nor object	Agree	Agree	Agree	Neither agree nor object	disagree	disagree	Agree	Neither agree nor object	disagree	Agree	Neither agree nor object	8	12	16	36	7	11	5	23	Very good	accord with	accord with	A bit out of line	A bit out of line	A bit out of line	accord with	A bit out of line	A bit out of line	A bit out of line	A bit out of line
18764	Zhengzhou Shengda School of Economics and Trade Management	Henan-Zhengzhou	man	20.36	Han Chinese	Freshman year (including: first year of higher vocational school)	24.77	Agree	Absolutely agree	disagree	Absolutely agree	Absolutely agree	Absolutely agree	Agree	Agree	Agree	Agree	Absolutely agree	Absolutely agree	Absolutely agree	Absolutely agree	Absolutely agree	Absolutely agree	Agree	Agree	Absolutely agree	Neither agree nor object	Neither agree nor object	Absolutely agree	Agree	16	22	24	62	11	14	6	31	General	accord with	accord with	A bit out of line	accord with	accord with	Very well	Very well	accord with	Very well	A bit out of line
18765	Zhengzhou Shengda School of Economics and Trade Management	Henan-Zhengzhou	woman	18.24	Han Chinese	Freshman year (including: first year of higher vocational school)	25.39	Neither agree nor object	Neither agree nor object	Agree	Neither agree nor object	Neither agree nor object	Neither agree nor object	Neither agree nor object	Agree	Neither agree nor object	Agree	Agree	Agree	Agree	Agree	Agree	Agree	Agree	Agree	Agree	Neither agree nor object	Neither agree nor object	Agree	Neither agree nor object	13	17	20	50	10	11	6	27	Not bad	accord with	A bit out of line	A bit out of line	A bit out of line	A bit out of line	accord with	A bit out of line	A bit out of line	accord with	A bit out of line
18766	Zhengzhou Shengda School of Economics and Trade Management	Henan-Zhengzhou	man	18.8	Han Chinese	Freshman year (including: first year of higher vocational school)	19.57	Neither agree nor object	Neither agree nor object	Neither agree nor object	Agree	Neither agree nor object	Agree	disagree	Neither agree nor object	Neither agree nor object	Agree	Agree	Agree	disagree	Agree	Agree	Absolutely agree	disagree	Agree	Agree	Neither agree nor object	Agree	Agree	Agree	13	16	18	47	10	12	7	29	Not bad	accord with	accord with	A bit out of line	A bit out of line	accord with	accord with	accord with	A bit out of line	accord with	accord with
18769	Zhengzhou Shengda School of Economics and Trade Management	Henan-Zhengzhou	man	18.75	Han Chinese	Freshman year (including: first year of higher vocational school)	19.03	Neither agree nor object	disagree	disagree	disagree	Neither agree nor object	Neither agree nor object	Neither agree nor object	Neither agree nor object	Neither agree nor object	Neither agree nor object	Agree	Agree	Agree	Agree	Neither agree nor object	Agree	Neither agree nor object	Neither agree nor object	Agree	Agree	Agree	Neither agree nor object	Neither agree nor object	9	15	19	43	8	10	8	26	Very poor	accord with	accord with	A bit out of line	accord with	accord with	accord with	accord with	accord with	accord with	A bit out of line
18770	Zhengzhou Shengda School of Economics and Trade Management	Henan-Zhengzhou	woman	17.98	Han Chinese	Freshman year (including: first year of higher vocational school)	21.23	Absolutely agree	Absolutely agree	Absolutely agree	Absolutely agree	Absolutely agree	Absolutely agree	Absolutely agree	Absolutely agree	Absolutely agree	Absolutely agree	Agree	Absolutely agree	Agree	Agree	Agree	Agree	Absolutely agree	Absolutely agree	Absolutely agree	Agree	Agree	Absolutely agree	Absolutely agree	20	24	22	66	12	15	8	35	Not bad	A bit out of line	accord with	accord with	A bit out of line	accord with	A bit out of line	A bit out of line	accord with	A bit out of line	accord with
18771	Zhengzhou Shengda School of Economics and Trade Management	Henan-Zhengzhou	woman	19.23	Han Chinese	Freshman year (including: first year of higher vocational school)	20.13	Agree	Neither agree nor object	Neither agree nor object	Neither agree nor object	Neither agree nor object	Neither agree nor object	Neither agree nor object	disagree	disagree	Neither agree nor object	Neither agree nor object	Neither agree nor object	Neither agree nor object	Neither agree nor object	Neither agree nor object	Neither agree nor object	Agree	disagree	disagree	Neither agree nor object	Neither agree nor object	Agree	disagree	13	13	15	41	9	8	6	23	General	accord with	accord with	accord with	A bit out of line	does not conform	A bit out of line	A bit out of line	A bit out of line	accord with	A bit out of line
18774	Zhengzhou Shengda School of Economics and Trade Management	Henan-Zhengzhou	woman	18.03	Han Chinese	Freshman year (including: first year of higher vocational school)	19.49	Agree	disagree	Neither agree nor object	Neither agree nor object	Neither agree nor object	Neither agree nor object	Agree	Agree	Agree	Agree	Agree	Agree	Absolutely agree	Absolutely agree	Absolutely agree	Absolutely agree	Absolutely agree	Absolutely agree	Absolutely agree	Absolutely agree	Absolutely agree	Absolutely agree	Absolutely agree	12	20	22	54	12	15	10	37	Not bad	accord with	accord with	A bit out of line	Very well	accord with	accord with	accord with	accord with	accord with	A bit out of line
18775	Zhengzhou Shengda School of Economics and Trade Management	Henan-Zhengzhou	woman	19.88	Han Chinese	Freshman year (including: first year of higher vocational school)	20.2	Absolutely disagree	disagree	disagree	disagree	Neither agree nor object	Neither agree nor object	disagree	disagree	disagree	disagree	disagree	Neither agree nor object	Neither agree nor object	Neither agree nor object	Neither agree nor object	disagree	disagree	disagree	Neither agree nor object	disagree	disagree	Agree	Neither agree nor object	7	12	13	32	5	10	4	19	Very poor	A bit out of line	accord with	does not conform	does not conform	does not conform	does not conform	A bit out of line	does not conform	does not conform	does not conform
18780	Zhengzhou Shengda School of Economics and Trade Management	Henan-Zhengzhou	woman	18.52	Han Chinese	Freshman year (including: first year of higher vocational school)	23.62	Neither agree nor object	disagree	disagree	Agree	Neither agree nor object	Agree	disagree	Neither agree nor object	disagree	Agree	Agree	Agree	Agree	Agree	Agree	disagree	Agree	Agree	Agree	disagree	Neither agree nor object	Agree	Neither agree nor object	11	15	20	46	11	11	5	27	Not bad	A bit out of line	Very well	A bit out of line	A bit out of line	A bit out of line	accord with	A bit out of line	A bit out of line	A bit out of line	A bit out of line
18783	Zhengzhou Shengda School of Economics and Trade Management	Henan-Zhengzhou	woman	18.47	Han Chinese	Freshman year (including: first year of higher vocational school)	18.36	Neither agree nor object	Agree	Agree	Neither agree nor object	Neither agree nor object	Neither agree nor object	Absolutely disagree	Agree	Neither agree nor object	Agree	Agree	Absolutely agree	Neither agree nor object	Agree	Neither agree nor object	Agree	Neither agree nor object	Neither agree nor object	Agree	Neither agree nor object	Neither agree nor object	Absolutely agree	Agree	14	14	20	48	9	13	6	28	Very good	accord with	accord with	accord with	Very well	Very well	Very well	Very well	Very well	accord with	accord with
18789	Zhengzhou Shengda School of Economics and Trade Management	Henan-Zhengzhou	woman	18.6	Han Chinese	Freshman year (including: first year of higher vocational school)	16.8	disagree	disagree	disagree	disagree	Neither agree nor object	Neither agree nor object	disagree	Neither agree nor object	Neither agree nor object	Absolutely agree	Absolutely agree	Absolutely agree	Neither agree nor object	Absolutely agree	Absolutely agree	Absolutely agree	Agree	Neither agree nor object	Absolutely agree	disagree	disagree	Absolutely agree	Absolutely agree	8	16	23	47	10	15	4	29	Very good	accord with	A bit out of line	A bit out of line	A bit out of line	A bit out of line	accord with	accord with	A bit out of line	A bit out of line	A bit out of line
18796	Zhengzhou Shengda School of Economics and Trade Management	Henan-Zhengzhou	woman	19.36	Han Chinese	Freshman year (including: first year of higher vocational school)	22.58	Agree	Agree	Agree	Agree	Agree	Agree	Agree	Agree	Agree	Agree	Agree	Agree	Agree	Agree	Agree	Agree	Agree	Agree	Agree	Agree	Agree	Agree	Agree	16	20	20	56	10	12	8	30	Very poor	accord with	accord with	accord with	accord with	accord with	accord with	accord with	accord with	accord with	accord with
18810	Zhengzhou Shengda School of Economics and Trade Management	Henan-Zhengzhou	man	18.64	Han Chinese	Freshman year (including: first year of higher vocational school)	40.35	Neither agree nor object	Neither agree nor object	Neither agree nor object	Neither agree nor object	Neither agree nor object	Neither agree nor object	Neither agree nor object	Neither agree nor object	Neither agree nor object	Neither agree nor object	Neither agree nor object	Neither agree nor object	disagree	Neither agree nor object	Neither agree nor object	Neither agree nor object	Neither agree nor object	Neither agree nor object	Neither agree nor object	Neither agree nor object	disagree	Neither agree nor object	Neither agree nor object	12	15	14	41	8	9	5	22	General	A bit out of line	A bit out of line	A bit out of line	A bit out of line	A bit out of line	A bit out of line	A bit out of line	A bit out of line	A bit out of line	A bit out of line
18814	Zhengzhou Shengda School of Economics and Trade Management	Henan-Zhengzhou	man	18.08	Han Chinese	Freshman year (including: first year of higher vocational school)	24.09	Neither agree nor object	Neither agree nor object	Neither agree nor object	Neither agree nor object	Agree	Agree	Agree	Agree	Agree	Agree	Agree	Absolutely agree	Absolutely agree	Absolutely agree	Absolutely agree	Neither agree nor object	Agree	Agree	Agree	Agree	Neither agree nor object	Agree	Agree	12	21	23	56	11	12	7	30	Not bad	accord with	accord with	accord with	accord with	accord with	accord with	accord with	A bit out of line	accord with	accord with
20664	Zhengzhou Shengda School of Economics and Trade Management	Henan-Zhengzhou	man	19.47	Han Chinese	Freshman year (including: first year of higher vocational school)	18.62	Agree	Agree	Agree	Agree	Agree	Agree	Agree	Agree	Agree	Agree	Agree	Agree	Agree	Agree	Agree	Agree	Agree	Agree	Agree	Agree	Agree	Agree	Agree	16	20	20	56	11	12	8	31	Not bad	accord with	accord with	accord with	accord with	accord with	accord with	accord with	accord with	accord with	accord with
22292	Zhengzhou Shengda School of Economics and Trade Management	Henan-Zhengzhou	man	21.08	Han Chinese	Junior year (including: third year of higher vocational school)	23.55	Absolutely agree	Absolutely agree	Absolutely agree	Absolutely agree	Absolutely agree	Absolutely agree	Absolutely agree	Absolutely agree	Absolutely agree	Absolutely agree	Absolutely agree	Absolutely agree	Absolutely agree	Absolutely agree	Absolutely agree	Absolutely agree	Absolutely agree	Absolutely agree	Absolutely agree	Absolutely agree	Absolutely agree	Absolutely agree	Absolutely agree	20	25	25	70	15	15	10	40	Very good	Very well	Very well	Very well	Very well	Very well	Very well	Very well	Very well	Very well	Very well
22294	Zhengzhou Shengda School of Economics and Trade Management	Henan-Zhengzhou	woman	18.69	Han Chinese	Freshman year (including: first year of higher vocational school)	22.58	Agree	Agree	Agree	Agree	Agree	Agree	Agree	Neither agree nor object	Agree	Agree	Agree	Agree	Agree	Agree	Agree	Absolutely agree	Agree	Agree	Agree	Absolutely agree	Absolutely agree	Absolutely agree	Absolutely agree	16	19	20	55	12	14	10	36	General	accord with	accord with	accord with	accord with	accord with	accord with	accord with	accord with	accord with	accord with
22295	Zhengzhou Shengda School of Economics and Trade Management	Henan-Zhengzhou	man	18.46	Han Chinese	Freshman year (including: first year of higher vocational school)	21.05	Neither agree nor object	Agree	Neither agree nor object	Neither agree nor object	Agree	Agree	Neither agree nor object	Neither agree nor object	Neither agree nor object	Neither agree nor object	Neither agree nor object	Agree	Neither agree nor object	Neither agree nor object	Neither agree nor object	Neither agree nor object	Neither agree nor object	Neither agree nor object	Neither agree nor object	Neither agree nor object	Neither agree nor object	Neither agree nor object	Neither agree nor object	13	16	16	45	9	9	6	24	Not bad	A bit out of line	A bit out of line	A bit out of line	A bit out of line	A bit out of line	A bit out of line	A bit out of line	A bit out of line	A bit out of line	A bit out of line
22296	Zhengzhou Shengda School of Economics and Trade Management	Henan-Zhengzhou	man	19.94	Han Chinese	Freshman year (including: first year of higher vocational school)	29.86	Agree	disagree	Agree	Agree	Agree	Agree	Agree	Agree	Agree	Agree	Agree	Agree	Agree	Agree	Agree	Agree	Agree	Agree	Agree	Agree	Agree	Agree	Agree	14	20	20	54	11	12	8	31	Very good	accord with	accord with	accord with	accord with	accord with	accord with	accord with	accord with	accord with	accord with
22297	Zhengzhou Shengda School of Economics and Trade Management	Henan-Zhengzhou	man	17.96	Han Chinese	Freshman year (including: first year of higher vocational school)	40.12	Agree	Agree	Agree	Agree	Agree	Agree	Agree	Agree	Agree	Agree	Agree	Agree	Agree	Agree	Agree	Agree	Agree	Agree	Agree	Agree	Agree	Agree	Agree	16	20	20	56	12	12	8	32	Very good	accord with	A bit out of line	A bit out of line	A bit out of line	A bit out of line	A bit out of line	A bit out of line	A bit out of line	A bit out of line	A bit out of line
22298	Zhengzhou Shengda School of Economics and Trade Management	Henan-Zhengzhou	man	20.43	Han Chinese	Freshman year (including: first year of higher vocational school)	20.28	Neither agree nor object	disagree	Neither agree nor object	Neither agree nor object	Agree	Agree	Neither agree nor object	Neither agree nor object	Agree	Agree	Agree	Agree	Agree	Agree	Agree	Agree	Neither agree nor object	Agree	Agree	Agree	Neither agree nor object	Agree	Agree	11	18	20	49	10	12	7	29	Not bad	Very well	Very well	A bit out of line	accord with	accord with	accord with	A bit out of line	Very well	Very well	accord with
22299	Zhengzhou Shengda School of Economics and Trade Management	Henan-Zhengzhou	woman	18.85	Han Chinese	Freshman year (including: first year of higher vocational school)	22.21	Agree	Neither agree nor object	Absolutely agree	Neither agree nor object	Agree	Agree	Absolutely agree	Absolutely agree	Absolutely agree	Absolutely agree	Absolutely agree	Absolutely agree	Absolutely agree	Absolutely agree	Absolutely agree	Absolutely agree	Absolutely agree	Absolutely agree	Absolutely agree	Absolutely agree	Absolutely agree	Absolutely agree	Absolutely agree	15	24	25	64	14	15	10	39	Very good	Very well	accord with	accord with	Very well	Very well	Very well	Very well	Very well	Very well	Very well
[truncated: 8,305 more rows]
[truncated: 36 more columns]
